# Supplementary material for: Nationwide genetic analysis of more than 600 families with inherited eye diseases in Argentina
Source: NPJ Genom Med. 2023 May 22;8:8. doi: 10.1038/s41525-023-00352-1 (PMC10202926; doi:10.1038/s41525-023-00352-1)
Supplement: Supplementary file 2 — Supplementary Table 1 [file 41525_2023_352_MOESM2_ESM.xlsx]

## Sheet: Hoja1
Supplementary Table 1: Genetic testing results and clinical characteristics of Argentinian families with inherited eye disease. Previously unreported disease-causing variants are highlighted in orange and founder variants are highlighted in green.
ID	Result	Gene	Variant c.	Variant p.	Diagnosis	Homozygous	Classification	Population
1- I	Positive	USH2A	c.15089C>A	(p.Ser5030*)	Usher syndrome		Path/likely path	White
1- I	Positive	USH2A	c.2299del	(p.Glu767Serfs*21)			Path/likely path
1- II	Positive	USH2A	c.15089C>A	(p.Ser5030*)	Usher syndrome		Path/likely path	White
1- II	Positive	USH2A	c.2299del	(p.Glu767Serfs*21)			Path/likely path
2	Positive	USH2A	c.15089C>A	(p.Ser5030*)	RP		Path/likely path	White
2	Positive	USH2A	c.956G>A	(p.Cys319Tyr)			Path/likely path
3- I	Positive	COL18A1	c.1459C>T	(p.Arg487*)	Knobloch		Path/likely path	White
3- I	Positive	COL18A1	c.929-2A>G	NA			Path/likely path
3- II	Positive	COL18A1	c.1459C>T	(p.Arg487*)	Knobloch		Path/likely path	White
3- II	Positive	COL18A1	c.929-2A>G	NA			Path/likely path
3- III	Positive	COL18A1	c.1459C>T	(p.Arg487*)	Knobloch		Path/likely path	White
3- III	Positive	COL18A1	c.929-2A>G	NA			Path/likely path
4	Positive	USH2A	c.12575G>A	(p.Arg4192His)	RP		Path/likely path	White
4	Positive	USH2A	c.2299del	(p.Glu767Serfs*21)			Path/likely path
5- I	Positive	COL2A1	c.3574C>T	(p.Arg1192*)	Stickler		Path/likely path	White
5- II	Positive	COL2A1	c.3574C>T	(p.Arg1192*)	Stickler		Path/likely path	White
6	Positive	USH2A	c.2299del	(p.Glu767Serfs*21)	RP		Path/likely path	White
6	Positive	USH2A	c.5329C>T	(p.Arg1777Trp)			Path/likely path
7	Positive	TYR	c.996G>A	(p.Met332Ile)	OCA		Path/likely path	White
7	Positive	TYR	c.271T>C	(p.Cys91Arg)			Path/likely path
8	Positive	RS1	c.577C>T	(p.Pro193Ser)	XLRS		Path/likely path	White
9	Positive	COL2A1	c.1995+1G>T	NA	Stickler		Path/likely path	White
10	Positive	PRPH2	c.774C>G	(p.Tyr258*)	MD		Path/likely path	White
11- I	Positive	LRP5	c.2555C>T	(p.Thr852Met)	PHPV		Path/likely path	White
11- I	Positive	LRP5	c.3004C>T	(p.Arg1002*)			Path/likely path
11- II	Positive	LRP5	c.2555C>T	(p.Thr852Met)	PHPV		Path/likely path	White
11- II	Positive	LRP5	c.3004C>T	(p.Arg1002*)			Path/likely path
12	Positive	USH2A	c.2276G>T	(p.Cys759Phe)	RP		Path/likely path	White
12	Positive	USH2A	c.7454T>A	(p.Leu2485*)			Path/likely path
13	Positive	ABCA4	c.3210_3211dup	(p.Ser1071Cysfs*14)	MD		Path/likely path	White
13	Positive	ABCA4	c.5882G>A	(p.Gly1961Glu)			Path/likely path
14- I	Positive	RS1	c.626G>A	(p.Arg209His)	MD		Path/likely path	White
14- II	Positive	RS1	c.626G>A	(p.Arg209His)	XLRS		Path/likely path	White
15	Positive	USH2A	c.1724G>A	(p.Cys575Tyr)	RP		Path/likely path	White
15	Positive	USH2A	c.2035G>T	(p.Gly679*)			Path/likely path
16- I	Positive	RHO	c.1033G>C	(p.Val345Leu)	RP		Path/likely path	White
16- II	Positive	RHO	c.1033G>C	(p.Val345Leu)	RP		Path/likely path	White
16- III	Positive	RHO	c.1033G>C	(p.Val345Leu)	RP		Path/likely path	White
17	Positive	AHI1	c.2742del	(p.Leu915Cysfs*64)	RP		Path/likely path	White
17	Positive	AHI1	c.3196C>T	(p.Arg1066*)			Path/likely path
18	Positive	FZD4	c.1282_1285del	(p.Asp428Serfs*2)	FEVR		Path/likely path	White
19	Positive	CHM	561T>A	(p.Cys187*	CHM		Path/likely path	White
20	Positive	GPR143	Deletion entire coding sequence	NA	OCA		Path/likely path	Mixed
21- I	Positive	RPGR	c.2405_2406del	(p.Glu802Glyfs*32	RP		Path/likely path	White
21- II	Positive	RPGR	c.2405_2406del	(p.Glu802Glyfs*32	RP		Path/likely path	White
21- III	Positive	RPGR	c.2405_2406del	(p.Glu802Glyfs*32	RP		Path/likely path	White
22	Positive	RS1	c.214G>A	(p.Glu72Lys)	XLRS		Path/likely path	White
23	Positive	ABCA4	c.5413A>G	(p.Asn1805Asp)	Stargardt		Path/likely path	White
23	Positive	ABCA4	c.5512C>G	(p.His1838Asp)			Path/likely path
23	Positive	ABCA4	c.5882G>A	(p.Gly1961Glu)			Path/likely path
24	Positive	ABCA4	c.4919G>A	(p.Arg1640Gln)	Stargardt		Path/likely path	White
24	Positive	ABCA4	c.5530G>T	(p.Gly1844Cys)			Path/likely path
25- I	Positive	RPGR	c.356T>C	(p.Leu119Ser)	RP		Path/likely path	White
25- II	Positive	RPGR	c.356T>C	(p.Leu119Ser)	RP		Path/likely path	White
26	Positive	CHM	Deletion entire coding sequence	NA	CHM		Path/likely path	White
27	Positive	USH2A	c.2276G>T	(p.Cys759Phe)	RP		Path/likely path	White
27	Positive	USH2A	c.9119G>A	(p.Trp3040*)			Path/likely path
28	Positive	USH2A	c.12067-2A>G	NA	RP		Path/likely path	White
28	Positive	USH2A	c.1751G>T	(p.Cys584Phe			Path/likely path
29	Positive	USH2A	c.10759C>T	(p.Gln3587*)	RP		Path/likely path	White
29	Positive	USH2A	c.2276G>T	(p.Cys759Phe)			Path/likely path
30- I	Positive	CRB1	c.2234C>T	(p.Thr745Met)	EOSRD		Path/likely path	White
30- I	Positive	CRB1	c.2290C>T	(p.Arg764Cys)			Path/likely path
30- II	Positive	CRB1	c.2234C>T	(p.Thr745Met)	EOSRD		Path/likely path	White
30- II	Positive	CRB1	c.2290C>T	(p.Arg764Cys)			Path/likely path
31	Positive	CDHR1	c.1219C>T	(p.Arg407*)	RP	1	Path/likely path	White
32	Positive	PRPF31	c.371_375del	(p.Glu124Glyfs*28)	RP		Path/likely path	White
33	Positive	USH2A	c.9119G>A	(p.Trp3040*)	Usher syndrome		Path/likely path	White
33	Positive	USH2A	Deletion exons 69-70	NA			Path/likely path
34	Positive	RPGR	C1345C>T	(p.Arg449*)	RP		Path/likely path	White
35	Positive	USH2A	c.9119G>A	(p.Trp3040*)	Usher syndrome		Path/likely path	White
35	Positive	USH2A	c.1417G>A	(p.Trp4725*)			Path/likely path
36	Positive	RPGR	c.1345C>T	(p.Arg449*)	RP		Path/likely path	White
37	Positive	RPGR	c.1345C>T	(p.Arg449*)	RP		Path/likely path	White
38	Positive	CNGB1	c.2030G>A	(p.Arg677His)	RP		Path/likely path	White
38	Positive	CNGB1	c.382-3C>G	NA			Path/likely path
39- I	Positive	RPGR	c.1345C>T	(p.Arg449*)	RP		Path/likely path	White
39- II	Positive	RPGR	c.1345C>T	(p.Arg449*)	RP		Path/likely path	White
39- III	Positive	RPGR	c.1345C>T	(p.Arg449*)	RP		Path/likely path	White
40	Positive	RDH12	c.806_810del	(p.Ala269Glyfs*2)	EOSRD		Path/likely path	White
40	Positive	RDH12	c.152T>A	(p.Ile51Asn)			Path/likely path
41- I	Positive	RPGR	c.1345C>T	(p.Arg449*)	RP		Path/likely path	White
41- II	Positive	RPGR	c.1345C>T	(p.Arg449*)	RP		Path/likely path	White
42	Positive	CDHR1	c.1219C>T	(p.Arg407*)	RP	1	Path/likely path	White
43	Positive	RS1	c.590G>A	(p.Arg197His)	XLRS		Path/likely path	White
44	Positive	RS1	c.590G>A	(p.Arg197His)	XLRS		Path/likely path	White
45	Positive	CERKL	c.847C>T	(p.Arg283*)	RP	1	Path/likely path	White
46	Positive	USH2A	c.11864G>A	(p.Trp3955*)	RP		Path/likely path	White
46	Positive	USH2A	c.12575G>A	(p.Arg4192His)			Path/likely path
47	Positive	PRPF31	c.23T>G	(p.Leu8*)	RP		Path/likely path	White
48	Positive	RDH12	c.278T>C	(p.Leu93Pro	EOSRD		Path/likely path	White
48	Positive	RDH12	c.464C>T	(p.Thr155Ile)			Path/likely path
49	Positive	ABCA4	c.3386G>T	(p.Arg1129Leu)	Stargardt		Path/likely path	White
49	Positive	ABCA4	c.5461-10T>C	NA			Path/likely path
49	Positive	ABCA4	c.6718A>G	(p.Thr2240Ala)			Path/likely path
50	Positive	PDE6A	Deletion Exon 6	NA	EOSRD		Path/likely path	White
50	Positive	PDE6A	Deletion Exon 9	NA			Path/likely path
51- I	Positive	BBS1	c.217G>T	(p.Gly73*)	RP	1	Path/likely path	White
51- II	Positive	BBS1	c.217G>T	(p.Gly73*)	RP	1	Path/likely path	White
52	Positive	MAK	c.1356_1357del	(p.Glu454Lysfs*13)	RP		Path/likely path	White
52	Positive	MAK	c.1167del	(p.His389Glnfs*76)			Path/likely path
53	Positive	RPGR	c.2819_2837dup	(p.Glu947Argfs*138)	RP		Path/likely path	White
54	Positive	RPGRIP1	c.2910_2911del	(p.Pro971*)	RP	1	Path/likely path	White
55	Positive	USH2A	c.2299del	(p.Glu767Serfs*21)	Usher syndrome		Path/likely path	White
55	Positive	USH2A	Deletion Exons 20-21	NA			Path/likely path
56	Positive	RPGR	c.2819_2837dup	(p.Glu947Argfs*138)	RP		Path/likely path	White
57	Positive	TTC8	c.991C>T	(p.Gln331*)	BBS	1	Path/likely path	White
58	Positive	MYO7A	c.3508G>A	p.Glu1170Lys	Usher syndrome		Path/likely path	White
58	Positive	MYO7A	c.3764del	(p.Lys1255Argfs*8)			Path/likely path
58	Positive	MYO7A	c.338T>C	(p.Ile113Thr)			Path/likely path
59- I	Positive	ARL6	c.506del	(p.Gly169Alafs*6)	RP		Path/likely path	White
59- I	Positive	ARL6	c.344A>G	(p.His115Arg)			Path/likely path
59- II	Positive	ARL6	c.506del	(p.Gly169Alafs*6)	RP		Path/likely path	White
59- II	Positive	ARL6	c.344A>G	(p.His115Arg)			Path/likely path
60	Positive	CRB1	c.4168C>T	(p.Arg1390*)	RP	1	Path/likely path	White
61	Positive	RP1	c.368_369dup	(p.Pro124Alafs*20)	RP		Path/likely path	White
61	Positive	RP1	c.532C>T	(p.Gln178*)			Path/likely path
62- I	Positive	PRPF31	c.527+1G>A	NA	RP		Path/likely path	White
62- II	Positive	PRPF31	c.527+1G>A	NA	RP		Path/likely path	White
62- III	Positive	PRPF31	c.527+1G>A	NA	RP		Path/likely path	White
63	Positive	PRPF31	c.527+1G>A	NA	RP		Path/likely path	White
64- I	Positive	PRPF31	c.527+1G>A	NA	RP		Path/likely path	White
64- II	Positive	PRPF31	c.527+1G>A	NA	RP		Path/likely path	White
65	Positive	BBS7	c.785_786del	(p.Asp262Glyfs*8)	BBS		Path/likely path	White
65	Positive	BBS7	c.947G>T	(p.Gly316Val)			Path/likely path
66	Positive	CDH23	c.336del	(p.Val113*)	Usher syndrome		Path/likely path	White
66	Positive	CDH23	c.2801C>T	(p.Pro934Leu)			Path/likely path
67	Positive	TYR	c.1217C>T	(p.Pro406Leu)	OCA		Path/likely path	White
67	Positive	TYR	c.896G>A	(p.Arg299His)			Path/likely path
67	Positive	TYR	c.646T>A	(p.Leu216Met)			Path/likely path
68- I	Positive	RHO	c.1033G>C	(p.Val345Leu)	RP		Path/likely path	White
68- II	Positive	RHO	c.1033G>C	(p.Val345Leu)	RP		Path/likely path	White
68- III	Positive	RHO	c.1033G>C	(p.Val345Leu)	RP		Path/likely path	White
68- IV	Positive	RHO	c.1033G>C	(p.Val345Leu)	RP		Path/likely path	White
68- V	Positive	RHO	c.1033G>C	(p.Val345Leu)	RP		Path/likely path	White
68- VI	Positive	RHO	c.1033G>C	(p.Val345Leu)	RP		Path/likely path	White
68- VII	Positive	RHO	c.1033G>C	(p.Val345Leu)	RP		Path/likely path	White
68- VIII	Positive	RHO	c.1033G>C	(p.Val345Leu)	RP		Path/likely path	White
68- IX	Positive	RHO	c.1033G>C	(p.Val345Leu)	RP		Path/likely path	White
68- X	Positive	RHO	c.1033G>C	(p.Val345Leu)	RP		Path/likely path	White
68- XI	Positive	RHO	c.1033G>C	(p.Val345Leu)	RP		Path/likely path	White
68- XII	Positive	RHO	c.1033G>C	(p.Val345Leu)	RP		Path/likely path	White
68- XIII	Positive	RHO	c.1033G>C	(p.Val345Leu)	RP		Path/likely path	White
68- XIV	Positive	RHO	c.1033G>C	(p.Val345Leu)	RP		Path/likely path	Latino
68- XV	Positive	RHO	c.1033G>C	(p.Val345Leu)	RP		Path/likely path	White
68- XVI	Positive	RHO	c.1033G>C	(p.Val345Leu)	RP		Path/likely path	White
68- XVII	Positive	RHO	c.1033G>C	(p.Val345Leu)	RP		Path/likely path	White
69	Positive	RDH12	c.295C>A	(p.Leu99Ile)	EOSRD	1	Path/likely path	White
70	Positive	ABCA4	c.5461-10T>C	NA	Stargardt		Path/likely path	White
70	Positive	ABCA4	c.5882G>A	(p.Gly1961Glu)			Path/likely path
71- I	Positive	PDE6A	c.1955_1974dup	(p.Ile659Valfs*10)	RP		Path/likely path	White
71- I	Positive	PDE6A	c.1538del	(p.Leu513Glnfs*7)			Path/likely path
71- II	Positive	PDE6A	c.1955_1974dup	(p.Ile659Valfs*10)	RP		Path/likely path	White
71- II	Positive	PDE6A	c.1538del	(p.Leu513Glnfs*7)			Path/likely path
72- I	Positive	RPGR	c.1345C>T	(p.Arg449*)	RP		Path/likely path	White
72- II	Positive	RPGR	c.1345C>T	(p.Arg449*)	RP		Path/likely path	White
73	Positive	EYS	Deletion Exons13-14	NA	RP		Path/likely path	White
73	Positive	EYS	c.5450G>A	(p.Trp1817*)			Path/likely path
74	Positive	EYS	c.5450G>A	(p.Trp1817*)	RP		Path/likely path	White
74	Positive	EYS	c.6794del	(p.Pro2265Glnfs*46)			Path/likely path
75	Positive	RPGR	c.1345C>T	(p.Arg449*)	RP		Path/likely path	White
76	Positive	PRPF8	c.6928A>G	(p.Arg2310Gly)	RP		Path/likely path	White
77	Positive	AGBL5	c.421dup	(p.His141Profs*23)	RP	1	Path/likely path	White
78	Positive	CHM	c.715C>T	(p.Arg239*)	CHM		Path/likely path	White
79	Positive	USH2A	c.15089C>A	(p.Ser5030*)	Usher syndrome		Path/likely path	White
79	Positive	USH2A	c.2299del	(p.Glu767Serfs*21)			Path/likely path
80- I	Positive	CWC27	c.1101T>G	(p.Tyr367*)	RP		Path/likely path	White
80- I	Positive	CWC27	c.495G>A	(p.Glu165Glu)			Path/likely path
80- II	Positive	CWC27	c.1101T>G	(p.Tyr367*)	RP		Path/likely path	White
80- II	Positive	CWC27	c.495G>A	(p.Glu165Glu)			Path/likely path
81- I	Positive	NR2E3	c.119-2A>C	NA	RP		Path/likely path	White
81- I	Positive	NR2E3	c.731del	(p.Leu244Argfs*7)			Path/likely path
81- II	Positive	NR2E3	c.119-2A>C	NA	RP		Path/likely path	White
81- II	Positive	NR2E3	c.731del	(p.Leu244Argfs*7)			Path/likely path
82	Positive	USH2A	c.7595-2144A>G	NA	Usher syndrome		Path/likely path	White
82	Positive	USH2A	c.7932G>A	(p.Trp2644*)			Path/likely path
83	Positive	RP2	c.465_468dup	(p.Phe157Serfs*18)	RP		Path/likely path	White
84	Positive	ABCA4	c.3617del	(p.Asn1206Metfs*3)	Stargardt		Path/likely path	White
84	Positive	ABCA4	c.302+4A>G	NA			Path/likely path
85- I	Positive	RPGR	c.1345C>T	(p.Arg449*)	RP		Path/likely path	Latino
85- II	Positive	RPGR	c.1345C>T	(p.Arg449*)	RP		Path/likely path	Latino
86- I	Positive	COL2A1	c.233dup	(p.Glu79*)	Stickler		Path/likely path	White
86- II	Positive	COL2A1	c.233dup	(p.Glu79*)	Stickler		Path/likely path	White
87	Positive	ABCA4	c.5882G>A	(p.Gly1961Glu)	Stargardt		Path/likely path	White
87	Positive	ABCA4	c.302+4A>G	NA			Path/likely path
88	Positive	MYO7A	c.6228_6232del	(p.Asp2076Glufs*50)	Usher syndrome		Path/likely path	Latino
88	Positive	MYO7A	c.274del	(p.His92Thrfs*14)			Path/likely path
89	Positive	ABCA4	c.5882G>A	(p.Gly1961Glu)	Stargardt		Path/likely path	White
89	Positive	ABCA4	c.1919C>G	(p.Pro640Arg)			Path/likely path
90	Positive	TUBGCP4	c.1196C>A	(p.Ser399Ser)	Chorioretinopaty		Path/likely path	Latino
90	Positive	TUBGCP4	c.1749G>T	(p.Leu582Leu)			Path/likely path
91- I	Positive	PRPH2	c.634A>G	(p.Ser212Gly)	RP		Path/likely path	Latino
91- II	Positive	PRPH2	c.634A>G	(p.Ser212Gly)	RP		Path/likely path	Latino
92	Positive	CNGB1	c.382-3C>G	NA	ACHM	1	Path/likely path	Latino
93	Positive	CRB1	c.1172-2A>G	NA	RP		Path/likely path	Latino
93	Positive	CRB1	c.2784T>G	(p.Cys928Trp)			Path/likely path
94	Positive	RPGR	c.1872_1873del	(p.Glu624Aspfs*5)	RP		Path/likely path	Latino
95	Positive	ABCA4	c.319C>T	(p.Arg107*)	Stargardt		Path/likely path	Latino
95	Positive	ABCA4	c.3386G>T	(p.Arg1129Leu)			Path/likely path
95	Positive	ABCA4	c.6718A>G	(p.Thr2240Ala)			Path/likely path
96- I	Positive	RHO	c.1033G>C	(p.Val345Leu)	RP		Path/likely path	Latino
96- II	Positive	RHO	c.1033G>C	(p.Val345Leu)	RP		Path/likely path	Latino
97- I	Positive	CRB1	c.2843G>A	(p.Cys948Tyr)	RP	1	Path/likely path	Hispanic
97- II	Positive	CRB1	c.2843G>A	(p.Cys948Tyr)	RP	1	Path/likely path	Hispanic
98	Positive	CDHR1	c.1720C>G	(p.Pro574Ala)	RP		Path/likely path	Hispanic
98	Positive	CDHR1	c.1956del	(p.Trp652Cysfs*3)			Path/likely path
99	Positive	FAM161A	c.1003C>T	(p.Arg335*)	RP	1	Path/likely path	Hispanic
100	Positive	ABCA4	c.1958G>A	(p.Arg653His)	Stargardt		Path/likely path	Hispanic
100	Positive	ABCA4	c.5714+5G>A	NA			Path/likely path
101	Positive	USH2A	c.100C>T	(p.Arg34*)	Usher syndrome		Path/likely path	White
101	Positive	USH2A	c.1841-2A>G	NA			Path/likely path
102	Positive	CERKL	c.847C>T	(p.Arg283*)	RP	1	Path/likely path	White
103	Positive	CRB1	c.2291G>A	(p.Arg764His)	RP	1	Path/likely path	White
104	Positive	USH2A	c.2299del	(p.Glu767Serfs*21)	RP		Path/likely path	White
104	Positive	USH2A	c.232T>G	(p.Phe78Val)			Path/likely path
105- I	Positive	RP2	Deletion Exons 1-3	NA	RP		Path/likely path	Hispanic
105- II	Positive	RP2	Deletion Exons 1-3	NA	RP		Path/likely path	Hispanic
105- III	Positive	RP2	Deletion Exons 1-3	NA	RP		Path/likely path	Hispanic
106- I	Positive	RHO	c.1033G>C	(p.Val345Leu)	RP		Path/likely path	White
106- II	Positive	RHO	c.1033G>C	(p.Val345Leu)	RP		Path/likely path	White
106- III	Positive	RHO	c.1033G>C	(p.Val345Leu)	RP		Path/likely path	White
107	Positive	PDE6A	c.1117G>T	(p.Glu373*)	RP		Path/likely path	White
107	Positive	PDE6A	c.2135+1G>T	NA			Path/likely path
108	Positive	ABCA4	c.6122G>A	(p.Gly2041Asp)	Stargardt		Path/likely path	Hispanic
108	Positive	ABCA4	c.614G>A	(p.Cys205Tyr)			Path/likely path
109	Positive	USH2A	c.15089C>A	(p.Ser5030*)	Usher syndrome		Path/likely path	Hispanic
109	Positive	USH2A	c.2299del	(p.Glu767Serfs*21)			Path/likely path
110	Positive	PRPF31	c.795del	(p.Ser266Glnfs*55)	RP		Path/likely path	Hispanic
111	Positive	CDH23	c.7832_7833del	(p.Phe2611Cysfs*31)	Usher syndrome	1	Path/likely path	Hispanic
112- I	Positive	CHM	c.1066A>T	(p.Lys356*)	CHM		Path/likely path	Hispanic
112- II	Positive	CHM	c.1066A>T	(p.Lys356*)	CHM		Path/likely path	Hispanic
113	Positive	PRPF31	c.455del	(p.Asn152Metfs*46)	RP		Path/likely path	Hispanic
114- I	Positive	RHO	c.512C>A	(p.Pro171Gln)	RP		Path/likely path	Hispanic
114- II	Positive	RHO	c.512C>A	(p.Pro171Gln)	RP		Path/likely path	Hispanic
115	Positive	FAM161A	Deletion Exon 2-7	NA	RP	1	Path/likely path	Hispanic
116	Positive	PRPF31	c.749dup	(p.Met250Ilefs*29)	RP		Path/likely path	Hispanic
117	Positive	RPGR	c.1345C>T	(p.Arg449*)	RP		Path/likely path	Hispanic
118	Positive	RHO	c.1040C>T	(p.Pro347Leu)	RP		Path/likely path	Hispanic
119- I	Positive	USH2A	c.10712C>T	(p.Thr3571Met)	RP		Path/likely path	Hispanic
119- I	Positive	USH2A	c.8834G>A	(p.Trp2945*)			Path/likely path
119- II	Positive	USH2A	c.10712C>T	(p.Thr3571Met)	RP		Path/likely path	Hispanic
119- II	Positive	USH2A	c.8834G>A	(p.Trp2945*)			Path/likely path
120	Positive	RPGR	c.2412_2418del	(p.Gly805Lysfs*8)	RP		Path/likely path	Hispanic
121- I	Positive	EYS	c.5928-2A>G	NA	RP		Path/likely path	Hispanic
121- I	Positive	EYS	c.8598del	(p.Gly2867Valfs*5)			Path/likely path
121- II	Positive	EYS	c.5928-2A>G	NA	RP		Path/likely path	Hispanic
121- II	Positive	EYS	c.8598del	(p.Gly2867Valfs*5)			Path/likely path
122- I	Positive	RHO	c.1040C>T	(p.Pro347Leu)	RP		Path/likely path	Hispanic
122- II	Positive	RHO	c.1040C>T	(p.Pro347Leu)	RP		Path/likely path	Hispanic
122- III	Positive	RHO	c.512C>A	(p.Pro171Gln)	RP		Path/likely path	Hispanic
123	Positive	CHM	c.546T>A	(p.Cys182*)	CHM		Path/likely path	Hispanic
124	Positive	PROM1	c.1956T>G	(p.Tyr652*)	RP	1	Path/likely path	Hispanic
125- I	Positive	OPA1	c.635_636del	(p.Lys212Argfs*4)	OA		Path/likely path	Hispanic
125- II	Positive	OPA1	c.635_636del	(p.Lys212Argfs*4)	OA		Path/likely path	Hispanic
126	Positive	CNGB3	c.1148del	(p.Thr383Ilefs*13)	ACHM	1	Path/likely path	Hispanic
127	Positive	USH2A	c.2276G>T	(p.Cys759Phe)	RP		Path/likely path	Hispanic
127	Positive	USH2A	c.2299del	(p.Glu767Serfs*21)			Path/likely path
127	Positive	USH2A	c.14257G>A	(p.Val4753Ile)			VUS
128	Positive	NMNAT1	Deletion Exons 4-5	NA	EOSRD		Path/likely path	Hispanic
128	Positive	NMNAT1	c.634G>A	(p.Val212Met)			Path/likely path
129	Positive	RPGR	c.2412_2418del	(p.Gly805Lysfs*8)	RP		Path/likely path	Hispanic
130	Positive	ARL6	c.506del	(p.Gly169Alafs*6)	RP		Path/likely path	Hispanic
130	Positive	ARL6	c.364C>T	(p.Arg122*)			Path/likely path
131	Positive	RPGR	c.2412_2418del	(p.Gly805Lysfs*8)	RP		Path/likely path	Hispanic
132	Positive	RHO	c.1040C>T	(p.Pro347Leu)	RP		Path/likely path	Hispanic
133	Positive	PROM1	c.1354dup	(p.Tyr452Leufs*13)	RP		Path/likely path	Hispanic
133	Positive	PROM1	c.1414C>T	(p.Arg472*)			Path/likely path
134	Positive	USH2A	c.10197C>A	(p.Cys3399*)	Usher syndrome		Path/likely path	Hispanic
134	Positive	USH2A	c.10585+3A>G	NA			Path/likely path
135	Positive	RHO	c.1040C>T	(p.Pro347Leu)	RP		Path/likely path	Hispanic
136	Positive	RP1	c.2029C>T	(p.Arg677*)	RP		Path/likely path	Hispanic
136	Positive	RP1	c.2029C>T	(p.Arg677*)	RP		Path/likely path	Hispanic
137	Positive	PRPH2	c.410G>A	(p.Gly137Asp)	RP		Path/likely path	Hispanic
138- I	Positive	USH2A	c.11864G>A	(p.Trp3955*)	Usher syndrome		Path/likely path	Hispanic
138- I	Positive	USH2A	c.14225_14232dup	(p.Val4745Argfs*4)			Path/likely path
138- II	Positive	USH2A	c.11864G>A	(p.Trp3955*)	Usher syndrome		Path/likely path	Hispanic
138- II	Positive	USH2A	c.14225_14232dup	(p.Val4745Argfs*4)			Path/likely path
139	Positive	PRPF31	c.901_919del	(p.Leu301Valfs*14)	MD		Path/likely path	Hispanic
140	Positive	CERKL	c.847C>T	(p.Arg283*)	RP	1	Path/likely path	Hispanic
141- I	Positive	RPGR	c.2412_2418del	(p.Gly805Lysfs*8)	RP		Path/likely path	Hispanic
141- II	Positive	RPGR	c.2412_2418del	(p.Gly805Lysfs*8)	RP		Path/likely path	Hispanic
142	Positive	RHO	c.889A>C	(p.Ser297Arg)	RP		Path/likely path	Hispanic
143	Positive	RPGR	c.3348del	(p.Glu1117Serfs*14)	CORD		Path/likely path	Hispanic
144	Positive	RHO	c.403C>T	(p.Arg135Trp)	RP		Path/likely path	Hispanic
145	Positive	USH2A	c.15089C>A	(p.Ser5030*)	Usher syndrome		Path/likely path	Hispanic
145	Positive	USH2A	c.14134-3169A>G	NA			Path/likely path
146	Positive	USH2A	c.10073G>A	(p.Cys3358Tyr)	RP		Path/likely path	Hispanic
146	Positive	USH2A	c.9441G>A	(p.Trp3147*)			Path/likely path
147- I	Positive	BBS4	c.341del	(p.Leu114Trpfs*28)	RP		Path/likely path	Hispanic
147- I	Positive	BBS4	c.777_778del	(p.Tyr259*)			Path/likely path
147- II	Positive	BBS4	c.341del	(p.Leu114Trpfs*28)	RP		Path/likely path	Hispanic
147- II	Positive	BBS4	c.777_778del	(p.Tyr259*)			Path/likely path
147- III	Positive	BBS4	c.341del	(p.Leu114Trpfs*28)	RP		Path/likely path	Hispanic
147- III	Positive	BBS4	c.777_778del	(p.Tyr259*)			Path/likely path
148	Positive	RP2	c.353G>A	(p.Arg118His)	RP		Path/likely path	Hispanic
149	Positive	ADGRV1	c.11563G>T	(p.Glu3855*)	Usher syndrome		Path/likely path	Hispanic
149	Positive	ADGRV1	c.18261del	(p.Gln6088Serfs*20)			Path/likely path
150	Positive	PRPF31	c.523C>T	(p.Gln175*)	MD		Path/likely path	Hispanic
151	Positive	CRB1	c.2171A>G	(p.Tyr724Cys)	EOSRD		Path/likely path	Hispanic
151	Positive	CRB1	c.3708_3709dup	(p.Ser1237Phefs*46)			Path/likely path
152	Positive	USH2A	c.11713C>T	(p.Arg3905Cys)	RP		Path/likely path	Hispanic
152	Positive	USH2A	c.2276G>T	(p.Cys759Phe)			Path/likely path
152	Positive	USH2A	c.14257G>A	(p.Val4753Ile)			VUS
153- I	Positive	RHO	c.251T>C	(p.Leu84Pro)	RP		Path/likely path	Hispanic
153- II	Positive	RHO	c.251T>C	(p.Leu84Pro)	RP		Path/likely path	Hispanic
153- III	Positive	RHO	c.251T>C	(p.Leu84Pro)	RP		Path/likely path	Hispanic
154	Positive	CEP290	c.5254C>T	(p.Arg1752Trp)	EOSRD		Path/likely path	Hispanic
154	Positive	CEP290	c.734_735del	(p.Glu245Valfs*10)			Path/likely path
155	Positive	ABCA4	c.4316G>A	(p.Gly1439Asp)	Stargardt		Path/likely path	Hispanic
155	Positive	ABCA4	c.1018T>C	(p.Tyr340His)			Path/likely path
156	Positive	RDH12	c.701G>A	(p.Arg234His)	RP	1	Path/likely path	Hispanic
157	Positive	CHM	Deletion Entire coding sequence	NA	CHM		Path/likely path	Hispanic
158	Positive	PRPH2	c.646C>T	(p.Pro216Ser)	MD		Path/likely path	Hispanic
159	Positive	PCARE	c.920T>A	(p.Leu307*)	RP		Path/likely path	Hispanic
159	Positive	PCARE	c.1827del	(p.Gln610Argfs*135)			Path/likely path
160	Positive	MKKS	c.830T>C	(p.Leu277Pro)	BBS		Path/likely path	Hispanic
160	Positive	MKKS	c.1013C>A	(p.Ser338*)			Path/likely path
161	Positive	ABCA4	c.4919G>A	(p.Arg1640Gln)	Stargardt		Path/likely path	Hispanic
161	Positive	ABCA4	c.5882G>A	(p.Gly1961Glu)			Path/likely path
162	Positive	PRPF31	c.901_919del	(p.Leu301Valfs*14)	MD		Path/likely path	Hispanic
163	Positive	EYS	c.6812_6813del	(p.Thr2271Argfs*11)	RP		Path/likely path	Hispanic
163	Positive	EYS	c.2023+5G>T	NA			Path/likely path
164	Positive	PRPH2	c.646C>T	(p.Pro216Ser)	MD		Path/likely path	Hispanic
165- I	Positive	RP2	Deletion Exon 1	NA	RP		Path/likely path	Hispanic
165- II	Positive	RP2	Deletion Exon 1	NA	RP		Path/likely path	Hispanic
166	Positive	USH2A	c.2299del	(p.Glu767Serfs*21)	Usher syndrome		Path/likely path	Hispanic
166	Positive	USH2A	c.920_923dup	(p.His308Glnfs*16)			Path/likely path
167- I	Positive	KIF11	c.2684dup	(p.Asn895Lysfs*5)	Chorioretinopaty		Path/likely path	Hispanic
167- II	Positive	KIF11	c.2684dup	(p.Asn895Lysfs*5)	Chorioretinopaty		Path/likely path	Hispanic
167- III	Positive	KIF11	c.2684dup	(p.Asn895Lysfs*5)	Chorioretinopaty		Path/likely path	Hispanic
168	Positive	EYS	Deletion Exons 13-29	NA	RP		Path/likely path	Hispanic
168	Positive	EYS	c.5283T>A	(p.Tyr1761*)			Path/likely path
169	Positive	NR2E3	c.166G>A	(p.Gly56Arg)	RP		Path/likely path	Hispanic
170	Positive	RPGR	c.1872_1873del	(p.Glu624Aspfs*5)	RP		Path/likely path	Latino
171	Positive	RP2	Deletion Entire coding sequence	NA	RP		Path/likely path	Latino
172	Positive	PDE6B	c.1726G>A	(p.Gly576Ser)	RP	1	Path/likely path	Latino
173	Positive	COL2A1	c.1995+1G>T	NA	Stickler		Path/likely path	Latino
174	Positive	ABCA4	c.1240-1G>A	NA	Stargardt		Path/likely path	Hispanic
174	Positive	ABCA4	c.3564_3566delinsAAG	(p.Cys1188*)			Path/likely path
175	Positive	RPGR	c.2234_2237del	(p.Arg745Lysfs*69)	RP		Path/likely path	Hispanic
176	Positive	MYO7A	c.3892G>A	(p.Gly1298Arg)	Usher syndrome		Path/likely path	Hispanic
176	Positive	MYO7A	c.211_215dup	(p.Leu73Serfs*35)			Path/likely path
177	Positive	ABCA4	c.3113C>T	(p.Ala1038Val)	Stargardt		Path/likely path	Hispanic
177	Positive	ABCA4	c.4436G>A	(p.Trp1479*)			Path/likely path
178	Positive	CDHR1	c.1219C>T	(p.Arg407*)	RP	1	Path/likely path	Hispanic
179	Positive	PDE6A	c.1705C>A	(p.Gln569Lys)	RP		Path/likely path	Hispanic
179	Positive	PDE6A	c.304C>T	(p.Arg102Cys)			Path/likely path
180	Positive	RHO	c.403C>T	(p.Arg135Trp)	RP		Path/likely path	Hispanic
181	Positive	PDE6A	c.1705C>A	(p.Gln569Lys)	RP		Path/likely path	Hispanic
181	Positive	PDE6A	c.1749C>G	(p.Tyr583*)			Path/likely path
182	Positive	RHO	c.1033G>C	(p.Val345Leu)	RP		Path/likely path	White
183	Positive	FAM161A	c.1355_1356del	(p.Thr452Serfs*3)	RP		Path/likely path	White
183	Positive	FAM161A	c.1567C>T	(p.Arg523*)			Path/likely path
184	Positive	RDH12	c.278T>C	(p.Leu93Pro)	EOSRD		Path/likely path	White
184	Positive	RDH12	c.716G>A	(p.Arg239Gln)			Path/likely path
185	Positive	RHO	c.562G>A	(p.Gly188Arg)	RP		Path/likely path	White
186	Positive	RDH12	c.464C>T	(p.Thr155Ile)	EOSRD		Path/likely path	White
186	Positive	RDH12	c.716G>T	(p.Arg239Leu)			Path/likely path
187	Positive	EYS	c.1299+5_1299+8del	NA	RP	1	Path/likely path	White
188	Positive	RDH12	c.295C>A	(p.Leu99Ile)	EOSRD		Path/likely path	White
188	Positive	RDH12	c.464C>T	(p.Thr155Ile)			Path/likely path
189	Positive	RHO	c.330C>G	(p.Cys110Trp)	RP		Path/likely path	White
190	Positive	IQCB1	c.1090C>T	(p.Arg364*)	EOSRD		Path/likely path	White
190	Positive	IQCB1	c.1465C>T	(p.Arg489*)			Path/likely path
191	Positive	CRB1	c.2843G>A	(p.Cys948Tyr)	EOSRD	1	Path/likely path	White
192	Positive	ARL6	c.506del	(p.Gly169Alafs*6)	RP	1	Path/likely path	Hispanic
193	Positive	CNGB3	c.1148del	(p.Thr383Ilefs*13)	ACHM		Path/likely path	Hispanic
193	Positive	CNGB3	c.852+1G>C	NA			Path/likely path
194	Positive	RPGR	c.2527del	(p.Glu843Lysfs*246)	RP		Path/likely path	Hispanic
195	Positive	CNGB3	c.1148del	(p.Thr383Ilefs*13)	ACHM	1	Path/likely path	Hispanic
196	Positive	ABCA4	c.3210_3211dup	(p.Ser1071Cysfs*14)	Stargardt		Path/likely path	Hispanic
196	Positive	ABCA4	c.2588G>C	(p.Gly863Ala)			Path/likely path
197	Positive	BEST1	c.887A>G	(p.Asn296Ser)	MD		Path/likely path	Hispanic
198	Positive	COL2A1	c.192C>A	(p.Cys64*)	Stickler		Path/likely path	Hispanic
199	Positive	PRPF31	c.1263dup	(p.Lys422Glnfs*53)	RP		Path/likely path	White
200	Positive	ARL6	c.506del	(p.Gly169Alafs*6)	RP		Path/likely path	Hispanic
200	Positive	ARL6	c.350-2A>C	NA			Path/likely path
201	Positive	ABCA4	c.4919G>A	(p.Arg1640Gln)	Stargardt		Path/likely path	Hispanic
201	Positive	ABCA4	c.5929G>A	(p.Gly1977Ser)			Path/likely path
202	Positive	USH2A	c.1000C>T	(p.Arg334Trp)	RP		Path/likely path	Hispanic
202	Positive	USH2A	c.2276G>T	(p.Cys759Phe)			Path/likely path
202	Positive	USH2A	c.5858C>G	(p.Ala1953Gly)			VUS
203	Positive	CHM	Deletion Exons 3-15	NA	CHM		Path/likely path	Hispanic
204	Positive	RDH12	c.524C>T	(p.Ser175Leu)	EOSRD		Path/likely path	Hispanic
204	Positive	RDH12	c.806_810del	(p.Ala269Glyfs*2)			Path/likely path
205	Positive	USH2A	c.15089C>A	(p.Ser5030*)	Usher syndrome		Path/likely path	Hispanic
205	Positive	USH2A	c.8224-1G>A	NA			Path/likely path
206	Positive	RPGR	c.1345C>T	(p.Arg449*)	RP		Path/likely path	White
207	Positive	ABCA4	c.6089G>A	(p.Arg2030Gln)	Stargardt		Path/likely path	White
207	Positive	ABCA4	c.5835+1G>T	NA			Path/likely path
208	Positive	USH2A	c.1841-2A>G	NA	RP		Path/likely path	White
208	Positive	USH2A	c.2276G>T	(p.Cys759Phe)			Path/likely path
209- I	Positive	RPGR	c.2405_2406del	(p.Glu802Glyfs*32)	RP		Path/likely path	White
209- II	Positive	RPGR	c.2405_2406del	(p.Glu802Glyfs*32)	RP		Path/likely path	White
210	Positive	PDE6B	c.1927_1969delinsGG	(p.Asn643Glyfs*29)	RP		Path/likely path	White
210	Positive	PDE6B	c.1258-2A>G	NA			Path/likely path
211- I	Positive	ABCA4	c.1804C>T	(p.Arg602Trp)	Stargardt		Path/likely path	White
211- I	Positive	ABCA4	c.3322C>T	(p.Arg1108Cys)			Path/likely path
211- I	Positive	ABCA4	c.6320G>A	(p.Arg2107His)			Path/likely path
211- II	Positive	ABCA4	c.1804C>T	(p.Arg602Trp)	Stargardt		Path/likely path	White
211- II	Positive	ABCA4	c.3322C>T	(p.Arg1108Cys)			Path/likely path
211- II	Positive	ABCA4	c.6320G>A	(p.Arg2107His)			Path/likely path
212	Positive	RPGR	c.2405_2406del	(p.Glu802Glyfs*32)	RP		Path/likely path	White
213	Positive	RPGR	c.1345C>T	(p.Arg449*)	RP		Path/likely path	White
214	Positive	ABCA4	c.3386G>T	(p.Arg1129Leu)	Stargardt		Path/likely path	Latino
214	Positive	ABCA4	c.5959_5964delinsTG	(p.Gly1987*)			Path/likely path
215- I	Positive	RHO	c.1033G>C	(p.Val345Leu)	RP		Path/likely path	Latino
215- II	Positive	RHO	c.1033G>C	(p.Val345Leu)	RP		Path/likely path	Latino
215- III	Positive	RHO	c.1033G>C	(p.Val345Leu)	RP		Path/likely path	Latino
215- IV	Positive	RHO	c.1033G>C	(p.Val345Leu)	RP		Path/likely path	White
215- V	Positive	RHO	c.1033G>C	(p.Val345Leu)	RP		Path/likely path	Latino
215- VI	Positive	RHO	c.1033G>C	(p.Val345Leu)	RP		Path/likely path	Latino
216	Positive	TTLL5	c.1270C>T	(p.Gln424*)	RP	1	Path/likely path	Latino
217	Positive	TYR	c.1037-7T>A	NA	OCA		Path/likely path	Latino
217	Positive	TYR	c.221_222del	(p.Val74Glyfs*2)			Path/likely path
218	Positive	EYS	c.5450G>A	(p.Trp1817*)	RP	1	Path/likely path	White
219- I	Positive	PAX6	c.377T>A	(p.Val126Asp)	Aniridia		Path/likely path	White
219- II	Positive	PAX6	c.377T>A	(p.Val126A sp)	Aniridia		Path/likely path	Latino
220- I	Positive	CHM	Deletion Entire coding sequence	NA	CHM		Path/likely path	Latino
220- II	Positive	CHM	Deletion Entire coding sequence	NA	CHM		Path/likely path	Latino
220- III	Positive	CHM	Deletion Entire coding sequence	NA	CHM		Path/likely path	Latino
220- IV	Positive	CHM	Deletion Entire coding sequence	NA	CHM		Path/likely path	Latino
220- V	Positive	CHM	Deletion Entire coding sequence	NA	CHM		Path/likely path	Latino
220- VI	Positive	CHM	Deletion Entire coding sequence	NA	CHM		Path/likely path	Latino
221- I	Positive	RHO	c.1033G>C	(p.Val345Leu)	RP		Path/likely path	Latino
221- II	Positive	RHO	c.1033G>C	(p.Val345Leu)	RP		Path/likely path	Latino
221- III	Positive	RHO	c.1033G>C	(p.Val345Leu)	RP		Path/likely path	Latino
221- IV	Positive	RHO	c.1033G>C	(p.Val345Leu)	RP		Path/likely path	Latino
221- V	Positive	RHO	c.1033G>C	(p.Val345Leu)	RP		Path/likely path	Latino
222	Positive	RPGR	c.1345C>T	(p.Arg449*)	RP		Path/likely path	Latino
223	Positive	PROM1	c.1956T>G	(p.Tyr652*)	CORD		Path/likely path	Latino
223	Positive	PROM1	c.2489+1G>A	NA			Path/likely path
224	Positive	PAX6	c.52G>C	(p.Gly18Arg)	Aniridia		Path/likely path	Latino
225	Positive	ABCA4	c.5512C>G	(p.His1838Asp)	Stargardt	1	Path/likely path	Latino
225	Positive	ABCA4	c.5882G>A	(p.Gly1961Glu)		1	Path/likely path
226	Positive	ABCA4	c.5461-10T>C	NA	Stargardt		Path/likely path	Latino
226	Positive	ABCA4	c.5882G>A	(p.Gly1961Glu)			Path/likely path
227	Positive	USH2A	c.15089C>A	(p.Ser5030*)	Usher syndrome		Path/likely path	Latino
227	Positive	USH2A	c.2809+1G>A	NA			Path/likely path
228- I	Positive	RHO	c.1033G>C	(p.Val345Leu)	RP		Path/likely path	Latino
228- II	Positive	RHO	c.1033G>C	(p.Val345Leu)	RP		Path/likely path	Latino
228- III	Positive	RHO	c.1033G>C	(p.Val345Leu)	RP		Path/likely path	Hispanic
228- IV	Positive	RHO	c.1033G>C	(p.Val345Leu)	RP		Path/likely path	Hispanic
228- V	Positive	RHO	c.1033G>C	(p.Val345Leu)	RP		Path/likely path	Hispanic
228- VI	Positive	RHO	c.1033G>C	(p.Val345Leu)	RP		Path/likely path	Latino
228- VII	Positive	RHO	c.1033G>C	(p.Val345Leu)	RP		Path/likely path	Latino
228- VIII	Positive	RHO	c.1033G>C	(p.Val345Leu)	RP		Path/likely path	Latino
229	Positive	BEST1	c.887A>G	(p.Asn296Ser)	MD		Path/likely path	Latino
230	Positive	CERKL	c.847C>T	(p.Arg283*)	RP	1	Path/likely path	Latino
231	Positive	FRMD7	Deletion entire coding sequence	NA	Congenital nystagmus		Path/likely path	Hispanic
232	Positive	USH2A	c.10759C>T	(p.Gln3587*)	RP		Path/likely path	Hispanic
232	Positive	USH2A	c.2276G>T	(p.Cys759Phe)			Path/likely path
233	Positive	RDH12	c.716G>T	(p.Arg239Leu)	RP	1	Path/likely path	Hispanic
234	Positive	RPGR	c.2236_2237del	(p.Glu746Argfs*23)	RP		Path/likely path	Latino
235	Positive	ABCA4	c.5413A>G	(p.Asn1805Asp)	Stargardt		Path/likely path	White
235	Positive	ABCA4	c.2588G>C	(p.Gly863Ala)			Path/likely path
236	Positive	ABCA4	c.4926C>G	(p.Ser1642Arg)	Stargardt		Path/likely path	White
236	Positive	ABCA4	c.5044_5058del	(p.Val1682_Val1686del)			Path/likely path
237	Positive	ABCA4	c.2041C>T	(p.Arg681*)	Stargardt		Path/likely path	Latino
237	Positive	ABCA4	c.5512C>G	(p.His1838Asp)			Path/likely path
237	Positive	ABCA4	c.5882G>A	(p. Gly1961Glu)			Path/likely path
238	Positive	PRPF31	c.221_224dup	(p.Lys76SerfsTer15)	RP		Path/likely path	White
239	Positive	RPGR	c.1345C>T	(p.Arg449*)	RP		Path/likely path	White
240	Positive	ABCA4	c.5882G>A	(p.Gly1961Glu)	Stargardt		Path/likely path	White
240	Positive	ABCA4	c.3210_3211dup	(p.Ser1071CysfsTer14)			Path/likely path
241	Positive	WFS1	c.631G>A	(p.Asp211Asn)	Wolfram-like syndrome	1	Path/likely path	White
242	Positive	CERKL	c.847C>T	(p.Arg283*)	CORD	1	Path/likely path	White
243	Positive	CRB1	c.750T>A	(p.Cys250*)	RP		Path/likely path
243	Positive	CRB1	c.3307G>A	(p.Gly1103Arg)			Path/likely path
244- I	Positive	USH2A	c.10342G>A	(p.Glu3448Lys)	RP		Path/likely path
244- I	Positive	USH2A	c.1606T>C	(p.Cys536Arg)			Path/likely path
244- II	Positive	USH2A	c.10342G>A	(p.Glu3448Lys)	RP		Path/likely path
244- II	Positive	USH2A	c.1606T>C	(p.Cys536Arg)			Path/likely path
245	Positive	CRX	c.263A>G	(p.Lys88Arg)	RP		Path/likely path
246	Positive	CHM	c.1287_1288delTG	(p.Glu430Alafs*11)	CHM		Path/likely path
247	Positive	USH2A	c.2299delG	(p.Glu767Serfs*21)	RP		Path/likely path	White
247	Positive	USH2A	c.907C>A	(p.Arg303Ser)			Path/likely path
248	Positive	PDE6B	c.1572del	(p.Tyr525Thrfs*50)	RP		Path/likely path	White
248	Positive	PDE6B	c.1860del	(p.His620GlnfsTer23)			Path/likely path
249- I	Positive	RHO	c.512C>A	(p.Pro171Gln)	RP		Path/likely path	White
249- II	Positive	RHO	c.512C>A	(p.Pro171Gln)	RP		Path/likely path	White
250	Positive	USH2A	c.15089C>A	(p.Ser5030*)	Usher syndrome		Path/likely path	White
250	Positive	USH2A	c.1876C>T	(p.Arg626*)			Path/likely path
251	Positive	ABCA4	c.6147+2T>A	NA	Stargardt		Path/likely path	White
251	Positive	ABCA4	c.5332A>G	(p.Met1778Val)			Path/likely path
252	Positive	BBS2	c.471G>A	(p.Thr157Thr)	BBS	1	Path/likely path	White
253	Positive	ABCA4	c.6147+2T>A	NA	Stargardt	1	Path/likely path	White
254- I	Positive	GUCY2D	c.2513G>A	(p.Arg838His)	CORD		Path/likely path	White
254- II	Positive	GUCY2D	c.2513G>A	(p.Arg838His)	CORD		Path/likely path	White
254- III	Positive	GUCY2D	c.2513G>A	(p.Arg838His)	CORD		Path/likely path	White
254- IV	Positive	GUCY2D	c.2513G>A	(p.Arg838His)	CORD		Path/likely path	White
255	Positive	ABCA4	c.5882G>A	(p.Gly1961Glu)	Stargardt		Path/likely path	White
255	Positive	ABCA4	c.2032_2034del	(p.Lys678del)			Path/likely path
256	Positive	RS1	c.78+5G>C	NA	MD		Path/likely path	Mixed
257	Positive	PHYH	c.683dup	(p.Val229SerfsTer2)	Refsum syndrome		Path/likely path	White
257	Positive	PHYH	c.380A>G	(p.Asp127Gly)			Path/likely path
258- I	Positive	USH2A	Deletions exons 4-72	NA	RP		Path/likely path	White
258- I	Positive	USH2A	c.9428A>G	(p.Tyr3143Cys)			Path/likely path
258- II	Positive	USH2A	Deletions exons 4-72	NA	RP		Path/likely path	White
258- II	Positive	USH2A	c.9428A>G	(p.Tyr3143Cys)			Path/likely path
259	Positive	CACNA1F	c.2269G>C	(p.Glu811Gln)	CSNB		Path/likely path	White
260	Positive	RPGR	c.823G>T	(p.Gly275Cys)	RP		Path/likely path	Latino
261	Positive	RP1L1	c.133C>T	(p.Arg45Trp)	MD		Path/likely path	White
262	Positive	PRPF3	c.1426+1G>A	NA	RP		Path/likely path	Hispanic
263	Positive	PRPF8	c.6337_6339del	(p.Lys2113del)	RP		Path/likely path	Hispanic
264	Positive	RPGR	c.1573-3C>G	NA	RP		Path/likely path	Hispanic
265	Positive	USH2A	c.10712C>T	(p.Thr3571Met)	RP		Path/likely path	White
265	Positive	USH2A	c.9424G>T	(p.Gly3142*)			Path/likely path
266	Positive	PRPF8	c.6994G>T	(p.Asp2332Tyr)	RP		Path/likely path	Hispanic
267	Positive	CRX	c.205C>T	(p.Arg69Cys)	RP		Path/likely path	Hispanic
268	Positive	RPGR	c.1345C>T	(p.Arg449*)	RP		Path/likely path	Hispanic
269- I	Positive	EYS	c.6191+1G>A	NA	RP		Path/likely path	Hispanic
269- I	Positive	EYS	c.618_619del	(p.Ser207Trpfs*8)			Path/likely path
269- I	Positive	EYS	c.615_616delinsCC	(p.Phe206Leu)			VUS
269- II	Positive	EYS	c.6191+1G>A	NA	RP		Path/likely path	Hispanic
269- II	Positive	EYS	c.618_619del	(p.Ser207Trpfs*8)			Path/likely path
269- II	Positive	EYS	c.615_616delinsCC	(p.Phe206Leu)			VUS
270	Positive	USH2A	c.9119G>A	(p.Trp3040*)	RP		Path/likely path	Hispanic
270	Positive	USH2A	c.232T>G	(p.Phe78Val)			Path/likely path
270	Positive	USH2A	c.11927C>T	(p.Thr3976Met)			VUS
271	Positive	USH2A	c.9119G>A	(p.Trp3040*)	Usher syndrome	1	Path/likely path	Hispanic
272	Positive	KIZ	c.226C>T	(p.Arg76*)	RP	1	Path/likely path	Hispanic
273	Positive	ABCA4	c.179C>T	(p.Ala60Val)	Stargardt		Path/likely path	Hispanic
273	Positive	ABCA4	c.3299T>C	(p.Ile1100Thr)			Path/likely path
274	Positive	RPGR	c.1345C>T	(p.Arg449*)	RP		Path/likely path	Hispanic
275	Positive	RPGR	c.2442_2445del	(p.Gly817Lysfs*2)	RP		Path/likely path	Hispanic
276	Positive	MERTK	Deletion Exons 3-19	NA	RP	1	Path/likely path	Hispanic
277	Positive	USH2A	c.11864G>A	(p.Trp3955*)	Usher syndrome		Path/likely path	Hispanic
277	Positive	USH2A	c.15089C>A	(p.Ser5030*)			Path/likely path
278	Positive	CHM	c.757C>T	(p.Arg253*)	CHM		Path/likely path	Hispanic
279	Positive	CNGB1	c.2544dup	(p.Leu849Alafs*3)	RP		Path/likely path	Hispanic
279	Positive	CNGB1	c.382-3C>G	NA			Path/likely path
280- I	Positive	PDE6B	c.1107+3A>G	NA	RP		Path/likely path	Hispanic
280- I	Positive	PDE6B	c.892C>T	(p.Gln298*)			Path/likely path
280- II	Positive	PDE6B	c.1107+3A>G	NA	RP		Path/likely path	Hispanic
280- II	Positive	PDE6B	c.892C>T	(p.Gln298*)			Path/likely path
281	Positive	RPGR	c.1345C>T	(p.Arg449*	RP		Path/likely path	Hispanic
282	Positive	USH2A	c.9119G>A	(p.Trp3040*)	Usher syndrome	1	Path/likely path	Hispanic
283	Positive	PDE6A	c.1955_1974dup	(p.Ile659Valfs*10)	RP	1	Path/likely path	Hispanic
284- I	Positive	SNRNP200	c.2042G>A	(p.Arg681His)	RP		Path/likely path	Hispanic
284- II	Positive	SNRNP200	c.2042G>A	(p.Arg681His)	RP		Path/likely path	Hispanic
285	Positive	EYS	c.6131_6134del	(p.Asn2044Thrfs*11)	RP		Path/likely path	Hispanic
285	Positive	EYS	c.6416G>A	(p.Cys2139Tyr)			Path/likely path
286	Positive	USH2A	c.9119G>A	(p.Trp3040*)	Usher syndrome	1	Path/likely path	Hispanic
287	Positive	USH2A	c.13217T>C	(p.Leu4406Pro)	RP		Path/likely path	Hispanic
287	Positive	USH2A	c.15089C>A	(p.Ser5030*)			Path/likely path
288	Positive	USH2A	c.13374del	(p.Glu4458Aspfs*3)	RP		Path/likely path	Hispanic
288	Positive	USH2A	c.1531G>A	(p.Glu511Lys)			Path/likely path
289- I	Positive	USH2A	c.15089C>A	(p.Ser5030*)	Usher syndrome		Path/likely path	Hispanic
289- I	Positive	USH2A	c.2299del	(p.Glu767Serfs*21)			Path/likely path
289- II	Positive	USH2A	c.15089C>A	(p.Ser5030*)	Usher syndrome		Path/likely path	Hispanic
289- II	Positive	USH2A	c.2299del	(p.Glu767Serfs*21)			Path/likely path
290	Positive	RP1	c.5564del	(p.Lys1855Argfs*42)	RP	1	Path/likely path	Hispanic
291	Positive	ABCA4	c.3386G>T	(p.Arg1129Leu)	Stargardt		Path/likely path	Hispanic
291	Positive	ABCA4	c.5531_5557dup	(p.Gly1844_Gln1852dup)			Path/likely path
292	Positive	USH2A	c.2809+1G>A	NA	Usher syndrome		Path/likely path	Hispanic
292	Positive	USH2A	c.8917_8918del	(p.Leu2973Lysfs*79)			Path/likely path
293- I	Positive	RS1	c.626G>A	(p.Arg209His)	XLRS		Path/likely path	White
293- II	Positive	RS1	c.626G>A	(p.Arg209His)	XLRS		Path/likely path	White
294	Positive	RPGR	c.3218_3236dup	p.Glu1075Valfs*10	CORD		Path/likely path
295	Positive	RHO	c.1040C>T	(p.Pro347Leu)	RP		Path/likely path
296	Positive	RP1L1	c.133C>T	(p.Arg45Trp)	MD		Path/likely path
297	Positive	USH2A	c.15089C>A	(p.Ser5030*)	Usher syndrome	1	Path/likely path
298	Positive	MYO7A	c.3612delC	(p.Ser1205Profs*27)	Usher syndrome		Path/likely path
298	Positive	MYO7A	c.1623dupC	(p.Lys542Glnfs*5)			Path/likely path
299	Positive	SNRNP200	c.3260C>T	(p.Ser1087Leu)	RP		Path/likely path
300	Positive	EYS	c.3938T>A	(p.Leu1313*)	RP		Path/likely path
300	Positive	EYS	c.514C>T	(p.Gln172*)			Path/likely path
301	Positive	ABCA4	c.1648G>A	(p.Gly550Arg)	MD		Path/likely path
301	Positive	ABCA4	c.5714+5G>A	NA			Path/likely path
302	Positive	RPGR	c.2543delA	(p.Glu848Glyfs*241)	RP		Path/likely path
303	Positive	PRPH2	c.535T>G	(p.Trp179Gly)	RP		Path/likely path
304	Positive	RPGR	c.2234_2237delGAGA	(p.Arg745Lysfs*69)	RP		Path/likely path
305	Positive	USH2A	c.2276G>T	(p.Cys759Phe)	RP		Path/likely path
305	Positive	USH2A	c.2299del	(p.Glu767Serfs*21)			Path/likely path
305	Positive	USH2A	c.14257G>A	(p.Val4753Ile)			VUS
306	Positive	EYS	c.6812_6813del	(p.Thr2271Argfs*11)	RP		Path/likely path
306	Positive	EYS	c.2023+5G>T	NA			Path/likely path
307	Positive	MERTK	Deletion exon 9	NA	RP		Path/likely path
307	Positive	MERTK	c.280_81del	(p.Leu94Cysfs*13)			Path/likely path
308	Positive	RPGR	c.2412_2418del	(p.Gly805Lysfs*8)	RP		Path/likely path
309	Positive	PROM1	c.1956T>G	(p.Tyr652*)	CORD	1	Path/likely path	White
310	Positive	RHO	c.251T>C	(p.Leu84Pro)	RP		Path/likely path
311	Positive	USH2A	c.11713C>T	(p.Arg3905Cys)	RP		Path/likely path
311	Positive	USH2A	c.2276G>T	(p.Cys759Phe)			Path/likely path
312	Positive	RHO	c.403C>T	(p.Arg135Trp)	RP		Path/likely path	White
313	Positive	PDE6A	c.1117G>T	(p.Glu373*)	RP		Path/likely path
313	Positive	PDE6A	c.2135+1G>T	NA			Path/likely path
314	Positive	USH2A	c.12575G>A	(p.Arg4192His)	RP		Path/likely path	White
314	Positive	USH2A	c.15089C>A	(p.Ser5030*)			Path/likely path
315	Positive	CRB1	c.2234C>T	(p.Thr745Met)	EOSRD		Path/likely path	White
315	Positive	CRB1	c.2053G>A	(p.Gly685Arg)			Path/likely path
316	Positive	VPS13B	c.5998_5999del	(p.Leu2000Alafs*2)	Cohen syndrome		Path/likely path	Latino
316	Positive	VPS13B	c.6614T>G	(p.Ile2205Arg)			Path/likely path
317	Positive	USH2A	c.12575G>A	(p.Arg4192His)	RP		Path/likely path	White
317	Positive	USH2A	c.15089C>A	(p.Ser5030*)			Path/likely path
318	Positive	CHM	c.702+3_702+12del	NA	CHM		Path/likely path	White
319- I	Positive	RDH12	c.278T>C	(p.Leu93Pro)	RP		Path/likely path	White
319- I	Positive	RDH12	c.148G>A	(p.Gly50Ser)			Path/likely path
319- II	Positive	RDH12	c.278T>C	(p.Leu93Pro)	RP		Path/likely path	White
319- II	Positive	RDH12	c.148G>A	(p.Gly50Ser)			Path/likely path
320	Positive	CNGB1	c.1276del	(p.Glu426Argfs*77)	RP	1	Path/likely path	White
321	Positive	CHM	c.1603G>T	(p.Glu535*)	CHM		Path/likely path
322	Positive	USH2A	c.2299del	(p.Glu767Serfs*21)	Usher syndrome		Path/likely path	White
322	Positive	USH2A	c.1551-9T>A	NA			Path/likely path
323	Positive	PRPF8	c.6337_6339del	(p.Lys2113del)	RP		Path/likely path	White
324- I	Positive	RPGR	c.823G>T	(p.Gly275Cys)	RP		Path/likely path	Latino
324- II	Positive	RPGR	c.823G>T	(p.Gly275Cys)	RP		Path/likely path	Latino
324- III	Positive	RPGR	c.823G>T	(p.Gly275Cys)	RP		Path/likely path	Latino
325	Positive	CLRN1	c.189C>A	(p.Tyr63*)	Usher syndrome		Path/likely path	White
325	Positive	CLRN1	c.144T>G	(p.Asn48Lys)			Path/likely path
326- I	Positive	RS1	c.305G>A	(p.Arg102Gln)	XLRS		Path/likely path	White
326- II	Positive	RS1	c.305G>A	(p.Arg102Gln)	XLRS		Path/likely path	White
327	Positive	RPE65	c.202C>T	(p.His68Tyr)	EOSRD		Path/likely path	White
327	Positive	RPE65	c.314C>T	(p.Thr105Ile)			Path/likely path
328	Positive	RS1	c.637C>T	(p.Arg213Trp)	XLRS		Path/likely path
329- I	Positive	CRX	c.591_594dup	(p.Ser199GlyfsTer38)	EOSRD		Path/likely path	White
329- II	Positive	CRX	c.591_594dup	(p.Ser199GlyfsTer38)	EOSRD		Path/likely path	White
329- III	Positive	CRX	c.591_594dup	(p.Ser199GlyfsTer38)	EOSRD		Path/likely path	White
330	Positive	BEST1	c.13T>A	(p.Tyr5Asn)	MD		Path/likely path	White
331	Positive	IMPG1	c.1543_1544dup	(p.Met515IlefsTer6)	MD		Path/likely path	White
332	Positive	PROM1	c.1354dup	(p.Tyr452Leufs*13)	CORD		Path/likely path	White
332	Positive	PROM1	Deletion Exon 16	NA			Path/likely path
333	Positive	USH2A	c.2809+1G>A	NA	RP		Path/likely path	White
333	Positive	USH2A	c.13018G>A	(p.Gly4340Arg)			Path/likely path
334	Positive	RLBP1	c.25C>T	(p.Arg9Cys)	RP	1	Path/likely path	White
335- I	Positive	RPGR	c.2964_2965del	(p.Glu989Glyfs*89)	RP		Path/likely path	White
335- II	Positive	RPGR	c.2964_2965del	(p.Glu989Glyfs*89)	RP		Path/likely path	White
336	Positive	RHO	c.560G>T	(p.Cys187Phe)	RP		Path/likely path	White
337	Positive	RPGR	c.3092_3093del	(p.Glu1031Glyfs*47)	CORD		Path/likely path	White
338	Positive	GUCY2D	c.2512C>T	(p.Arg838Cys)	MD		Path/likely path	White
339	Positive	ABCA4	c.4457C>T	(p.Pro1486Leu)	MD		Path/likely path	White
339	Positive	ABCA4	c.6383A>G	(p.His2128Arg)			Path/likely path
340	Positive	RDH12	c.278T>C	(p.Leu93Pro)	EOSRD	1	Path/likely path	White
341	Positive	RHO	c.1033G>C	(p.Val345Leu)	RP		Path/likely path	White
342	Positive	RPGR	c.1345C>T	(p.Arg449*)	RP		Path/likely path	White
343	Positive	ALMS1	c.542_545dup	(p.Asp182Glufs*4)	Alstrom syndrome		Path/likely path	White
343	Positive	ALMS1	c.9784+1G>C	NA			Path/likely path
344- I	Positive	RHO	c.760_762dup	(p.Val254dup)	RP		Path/likely path	White
344- II	Positive	RHO	c.760_762dup	(p.Val254dup)	RP		Path/likely path	White
344- III	Positive	RHO	c.760_762dup	(p.Val254dup)	RP		Path/likely path	White
345	Positive	RTN41P1	c.968_972dup	(p.Gly325Leufs*2)	RP		Path/likely path	White
345	Positive	RTN41P1	c.1084A>T	(p.Ile362Phe)			Path/likely path
346	Positive	ABCA4	c.5822A>C	(p.His1941Pro)	Stargardt	1	Path/likely path	White
347	Positive	RP1	c.2555del	(p.Lys852Argfs*4)	RP		Path/likely path	White
348	Positive	TSPAN12	c.916del	(p.*306Lysext*19)	FEVR		Path/likely path	White
349	Positive	EYS	c.7943delC	(p.Thr2648LysfsTer34)	RP		Path/likely path
349	Positive	EYS	c.2527G>A	(p.Gly843Arg)			Path/likely path
350	Positive	CRB1	c.2234C>T	(p.Thr45Met)	EOSRD		Path/likely path	White
350	Positive	CRB1	c.596C>A	(p.Ala199Asp)			Path/likely path
351- I	Positive	RPGR	c.2501del	(p.Glu834Glyfs*255)	RP		Path/likely path	White
351- II	Positive	RPGR	c.2501del	(p.Glu834Glyfs*255)	RP		Path/likely path	White
351- III	Positive	RPGR	c.2501del	(p.Glu834Glyfs*255)	RP		Path/likely path	White
352	Positive	CNGB3	c.1148del	(p.Thr383Ilefs*13)	ACHM	1	Path/likely path	White
353	Positive	GPR143	c.360G>A	(p.Ala120Ala)	Ocular albinism		Path/likely path	White
354	Positive	OCA2	Deletion Exon 14	NA	OCA		Path/likely path	White
354	Positive	OCA2	Deletion Exon 7	NA			Path/likely path
355	Positive	RPGR	c.1345C>T	(p.Arg449*)	RP		Path/likely path	White
356	Positive	COL18A1	c.2673dup	(p.Gly892Argfs*9)	Knobloch		Path/likely path	White
356	Positive	COL18A1	c.1765G>T	(p.Gly589*)			Path/likely path
357	Positive	RP1	c.1719_1723del	(p.Ser574Cysfs*7)	RP		Path/likely path	White
357	Positive	RP1	c.3157del	(p.Tyr1053Thrfs*4)			Path/likely path
358- I	Positive	EYS	c.7943del	(p.Thr2648Lysfs*34)	RP		Path/likely path	White
358- I	Positive	EYS	c.2527G>A	(p.Gly843Arg)			Path/likely path
358- II	Positive	EYS	c.7943del	(p.Thr2648Lysfs*34)	RP		Path/likely path	White
358- II	Positive	EYS	c.2527G>A	(p.Gly843Arg)			Path/likely path
359	Positive	USH2A	c.10636G>A	(p.Gly3546Arg)	RP		Path/likely path
359	Positive	USH2A	c.2809+1G>A	NA			Path/likely path
360	Positive	EYS	Deletion Exon 17-22	NA	RP		Path/likely path	Hispanic
360	Positive	EYS	c.4955C>G	(p.Ser1652*)			Path/likely path
361	Positive	USH2A	c.13621C>T	(p.Gln4541*)	Usher syndrome	1	Path/likely path	Hispanic
362	Positive	CERKL	c.847C>T	(p.Arg283*)	RP	1	Path/likely path	Hispanic
363- I	Positive	PRPF31	c.221_224dup	(p.Lys76Serfs*15)	RP		Path/likely path	Hispanic
363- II	Positive	PRPF31	c.221_224dup	(p.Lys76Serfs*15)	RP		Path/likely path	Hispanic
364- I	Positive	ABCA4	c.3386G>T	(p.Arg1129Leu)	Stargardt		Path/likely path	Hispanic
364- I	Positive	ABCA4	c.1390_1391del	(p.Leu464Glufs*2)			Path/likely path
364- II	Positive	ABCA4	c.3386G>T	(p.Arg1129Leu)	Stargardt		Path/likely path	Hispanic
364- II	Positive	ABCA4	c.1390_1391del	(p.Leu464Glufs*2)			Path/likely path
365- I	Positive	CNGB1	c.382-3C>G	NA	RP	1	Path/likely path	Hispanic
365- II	Positive	CNGB1	c.382-3C>G	NA	RP	1	Path/likely path	Hispanic
366	Positive	USH2A	c.2276G>T	(p.Cys759Phe)	RP		Path/likely path	Hispanic
366	Positive	USH2A	c.8681+2T>C	NA			Path/likely path
367	Positive	USH2A	c.14287G>A	(p.Gly4763Arg)	RP		Path/likely path	Hispanic
367	Positive	USH2A	c.2276G>T	(p.Cys759Phe)			Path/likely path
368	Positive	PRPF6	c.514C>T	(p.Arg172Trp)	RP		Path/likely path	Hispanic
369	Positive	GUCY2D	c.2512C>T	(p.Arg838Cys)	MD		Path/likely path	Hispanic
370	Positive	USH2A	c.12575G>A	(p.Arg4192His)	RP		Path/likely path	Hispanic
370	Positive	USH2A	c.14885dup	(p.Glu4963Glyfs*38)			Path/likely path
371	Positive	CNGB3	c.852+1G>C	NA	ACHM	1	Path/likely path	Hispanic
372	Positive	CHM	c.1674del	(p.Asp559Thrfs*24)	CHM		Path/likely path	Hispanic
373	Positive	BEST1	c.140G>A	(p.Arg47His)	MD		Path/likely path	Hispanic
374	Positive	BEST1	c.652C>T	(p.Arg218Cys)	MD		Path/likely path	Hispanic
375	Positive	USH2A	c.2276G>T	(p.Cys759Phe)	RP		Path/likely path	Hispanic
375	Positive	USH2A	c.2299del	(p.Glu767Serfs*21)			Path/likely path
376	Positive	CNGB1	c.382-3C>G	NA	RP	1	Path/likely path
377	Positive	RPGR	c.356T>C	(p.Leu119Ser)	RP		Path/likely path	White
378	Positive	LRP5	c.2543C>T	(p.Pro848Leu)	FEVR		Path/likely path	White
378	Positive	LRP5	c.685C>T	(p.Arg229Trp)			Path/likely path
379	Positive	IFT74	c.466-2A>G	NA	BBS		Path/likely path	Hispanic
379	Positive	IFT74	c.120+2dup	NA			Path/likely path
380	Uncertain	COL11A1	c.740C>G	(p.Ala247Gly)	Stickler		VUS	White
381	Uncertain	PROM1	c.2490-2A>G	NA	RP		Path/likely path	White
381	Uncertain	RPGR	c.436T>C	(p.Ser146Pro)			VUS
382	Uncertain	CACNA1F	c.3965A>T	(p.Lys1322Met)	Nyctalopia, high myopia and decreased acuity		VUS	White
383- I	Uncertain	RPE65	c.1444G>T	(p.Asp482Tyr)	EOSRD		VUS	Hispanic
383- I	Uncertain	RPE65	c.998G>A	(p.Gly333Glu)			VUS
383- II	Uncertain	RPE65	c.1444G>T	(p.Asp482Tyr)	EOSRD		VUS	Hispanic
383- II	Uncertain	RPE65	c.998G>A	(p.Gly333Glu)			VUS
384	Uncertain	EYS	Deletion Exon 22	NA	RP		Path/likely path	Hispanic
384	Uncertain	EYS	c.6602T>C	(p.Leu2201Pro)			VUS
385	Uncertain	USH2A	c.15089C>A	(p.Ser5030*)	RP		Path/likely path	Hispanic
385	Uncertain	USH2A	c.8371G>C	(p.Val2791Leu)			VUS
386	Uncertain	PDE6C	c.2036+1G>C	NA	ACHM		Path/likely path	Hispanic
386	Uncertain	PDE6C	c.295T>C	(p.Phe99Leu)			VUS
387	Uncertain	USH2A	c.9799T>C	(p.Cys3267Arg)	RP		Path/likely path	Hispanic
387	Uncertain	USH2A	c.13139C>T	(p.Thr4380Ile)			VUS
388	Uncertain	BBS2	c.1015C>T	(p.Arg339Ter)	RP		Path/likely path
388	Uncertain	BBS2	c.117G>A	(p.Lys39Lys)			VUS
389	Uncertain	USH2A	c.14219C>A	(p.Ala4740Asp)	RP		Path/likely path	Hispanic
389	Uncertain	USH2A	c.5519G>A	(p.Gly1840Glu)			VUS
390	Uncertain	EYS	c.4120C>T	(p.Arg1374*)	RP		Path/likely path	Hispanic
390	Uncertain	EYS	c.8981T>A	(p.Leu2994Gln)			VUS
391	Uncertain	ARSG	c.284G>A	(p.Arg95Gln)	Usher syndrome		VUS	Hispanic
391	Uncertain	ARSG	c.1010G>A	(p.Trp337*)			Path/likely path
392	Uncertain	USH2A	c.14134-3169A>G	NA	RP		Path/likely path	Hispanic
392	Uncertain	USH2A	c.6163G>A	(p.Ala2055Thr)			VUS
393	Uncertain	CDHR1	c.1219C>T	(p.Arg407*)	RP		Path/likely path	Hispanic
393	Uncertain	CDHR1	c.2119G>C	(p.Gly707Arg)			VUS
394	Uncertain	ADGRV1	c.13758_13761del	(p.Gly4587Glufs*2)	Usher syndrome		Path/likely path	Hispanic
394	Uncertain	ADGRV1	c.17461T>C	(p.Ser5821Pro)			VUS
395	Uncertain	USH2A	c.11816_11822dup	(p.Val3942Ilefs*7)	RP		Path/likely path	Hispanic
395	Uncertain	USH2A	c.13531G>A	(p.Ala4511Thr)			VUS
396-I	Uncertain	EYS	c.6131_6134del	(p.Asn2044ThrfsTer11)	RP		Path/likely path	White
396-I	Uncertain	EYS	c.8959A>G	(p.Ser2987Gly)			VUS
396-II	Uncertain	EYS	c.6131_6134del	(p.Asn2044ThrfsTer11)	RP		Path/likely path	White
396-II	Uncertain	EYS	c.8959A>G	(p.Ser2987Gly)			VUS
397	Uncertain	USH2A	c.11597C>T	(p.Ala3866Val)	RP	1	VUS	Hispanic
398	Uncertain	CERKL	c.497C>T	(p.Pro166Leu)	RP	1	VUS	Hispanic
399	Uncertain	RPGR	c.1481G>T	(p.Gly494Val)	RP		VUS	Hispanic
400	Uncertain	PRPF8	c.4103T>C	(p.Leu1368Ser)	RP		VUS	Hispanic
401	Uncertain	PDE6B	c.1151T>C	(p.Leu384Pro)	RP		VUS	Hispanic
401	Uncertain	PDE6B	c.515C>A	(p.Thr172Lys)			VUS
402	Uncertain	ABCA4	c.5882G>A	(p.Gly1961Glu)	Stargardt		Path/likely path	Hispanic
402	Uncertain	ABCA4	c.4877C>A	(p.Ala1626Asp)			VUS
403	Uncertain	PRPF3	c.424-20A>G	NA	RP		VUS	Hispanic
404	Uncertain	IMPG1	c.2162G>C	(p.Ser721Thr)	MD		VUS	Hispanic
404	Uncertain	PROM1	c.1780A>C	(p.Ile594Leu)			VUS
404	Uncertain	PROM1	c.604C>G	(p.Arg202Gly)			VUS
405	Uncertain	IFT172	c.3426del	(p.Glu1143ArgfsTer174)	RP		Path/likely path	Latino
405	Uncertain	IFT172	c.3925G>A	(p.Gly1309Ser)			VUS
406	Uncertain	RP2	c.535C>T	(p.Pro179Ser)	RP		VUS	Hispanic
407- I	Uncertain	EYS	c.9022A>G	(p.Ser2987Gly)	RP		VUS
407- I	Uncertain	EYS	c.6131_6134delATAA	(p.Asn2044ThrfsTer11)			Path/likely path
407- II	Uncertain	EYS	c.9022A>G	(p.Ser2987Gly)	RP		VUS
407- II	Uncertain	EYS	c.6131_6134delATAA	(p.Asn2044ThrfsTer11)			Path/likely path
408	Uncertain	MERTK	c.518A>G	(p.Tyr173Cys)	RP		VUS
408	Uncertain	MERTK	c.734C>A	(p.Ser245Tyr)			VUS
409	Uncertain	IMPG2	c.533G>A	(p.Ser178Asn)	RP	1	VUS	Hispanic
410	Uncertain	HK1	c.1550G>A	(p.Arg517Gln)	RP		VUS	Hispanic
411	Uncertain	PROM1	c.1441G>T	(p.Val481Phe)	MD		VUS	Hispanic
412	Uncertain	USH2A	c.9799T>C	(p.Cys3267Arg)	RP		Path/likely path	Hispanic
412	Uncertain	USH2A	c.2723T>C	(p.Leu908Ser)			VUS
412	Uncertain	USH2A	c.8846-3C>G	NA			VUS
413	Uncertain	RP1	c.3416del	(p.Val1139GlyfsTer69)	RP		Path/likely path	White
413	Uncertain	BBS2	c.345+5G>A	NA			Path/likely path	Hispanic
413	Uncertain	BBS2	c.815G>A	(p.Arg272Gln)			VUS
414	Uncertain	ARHGEF18	c.1276A>C	(p.Ile426Leu)	RP		VUS	Hispanic
414	Uncertain	ARHGEF18	c.305C>T	(p.Ser102Phe)			VUS
415	Uncertain	USH2A	c.12094G>A	(p.Gly4032Arg)	RP		Path/likely path	Hispanic
415	Uncertain	USH2A	c.235T>C	(p.Cys79Arg)			VUS
416	Uncertain	USH2A	c.2809+1G>A	NA	RP		Path/likely path	Hispanic
416	Uncertain	USH2A	c.457T>C	(p.Trp153Arg)			VUS
417	Uncertain	CDHR1	c.1219C>T	(p.Arg407*)	RP		Path/likely path
417	Uncertain	CDHR1	c.862+4A>C	NA			VUS
418	One candidate	CRB1	c.2843G>A	(p.Cys948Tyr)	EOSRD		Path/likely path	White
419	One candidate	ADGRV1	c.8995C>G	(p.Gln2999Glu)	Usher syndrome		Path/likely path	White
420	One candidate	REEP6	c.481C>T	(p.Arg161Ter)	RP		Path/likely path	White
421	One candidate	NPHP1	Deletion entire coding sequence	NA	Senior Loken		Path/likely path	White
422	One candidate	RPE65	c.1022T>C	(p.Leu341Ser)	EOSRD		Path/likely path	White
423	One candidate	TCTN3	c.3G>A	(p.Met1Ile)	Joubert Syndrome		Path/likely path	White
424	One candidate	IFT172	c.402+2T>G	NA	BBS		Path/likely path	White
425	One candidate	RDH12	c.295C>A	(p.Leu99Ile)	EOSRD		Path/likely path	White
426	One candidate	CYP4V2	c.1199G>A	(p.Arg400His)	Bietti		Path/likely path	White
427	One candidate	USH2A	c.2299del	(p.Glu767SerfsTer21)	RP		Path/likely path	White
428	One candidate	CNGB3	c.1148del	(p.Thr383Ilefs*13)	ACHM		Path/likely path	Latino
429	One candidate	CEP290	c.4945C>T	(p.Gln1649*)	EOSRD		Path/likely path	Hispanic
430	One candidate	KIZ	c.226C>T	(p.Arg76*)	RP		Path/likely path	Hispanic
431	One candidate	CDH23	Deletion Exons 17-19	NA	Usher syndrome		Path/likely path	Hispanic
432	One candidate	EYS	Deletion Exon 12	NA	RP		Path/likely path	Hispanic
433	One candidate	ARL6	c.506del	(p.Gly169Alafs*6)	RP		Path/likely path	Hispanic
434	One candidate	PHYH	c.823C>T	(p.Arg275Trp)	RP		Path/likely path	Hispanic
435	One candidate	HGSNAT	Gain Exons 6-18	NA	RP		Path/likely path	Hispanic
436	One candidate	NMNAT1	Deletion Exon 4-5	NA	EOSRD		Path/likely path	Hispanic
437	One candidate	KCNV2	c.889_901del	(p.Asp297Serfs*21)	RP		Path/likely path	Hispanic
438	One candidate	PDE6B	c.1655G>A	(p.Arg552Gln)	RP		Path/likely path	Hispanic
439	One candidate	ABCA4	c.5077G>A	(p.Val1693Ile)	MD		Path/likely path	Latino
440	One candidate	CNGB1	c.2030G>A	(p.Arg677His)	EOSRD		Path/likely path
441	One candidate	RP1	c.1299_1306dup	(p.Gln436Leufs*22)	RP		Path/likely path	Hispanic
442	One candidate	RDH12	c.716G>T	(p.Arg239Leu)	RP		Path/likely path	White
443	One candidate	BBS1	c.1169T>G	(p.Met390Arg)	RP		Path/likely path	White
444	One candidate	RDH12	c.152T>A	(p.Ile51Asn)	RP		Path/likely path	White
445	One candidate	RDH12	c.806_810del	(p.Ala269Glyfs*2)	RP		Path/likely path	White
446	One candidate	CEP290	c.734_735del	(p.Glu245Valfs*10)	EOSRD		Path/likely path	White
447	One candidate	MAK	c.170_171del	(p.Leu57Glnfs*7)	RP		Path/likely path	Hispanic
448	One candidate	PDE6B	c.1726G>A	(p.Gly576Ser)	RP		Path/likely path	Hispanic
449	One candidate	ABCA4	Deletion Exons 39-40	NA	Stargardt		Path/likely path	White
450	One candidate	IMPG2	Partial Deletion Exons 13-14	NA	RP		Path/likely path	Hispanic
451	One candidate	TYR	Deletion Exon 3	NA	OCA		Path/likely path	Hispanic
452	One candidate	USH2A	c.1724G>A	(p.Cys575Tyr)	RP		Path/likely path
453- I	One candidate	RDH12	c.295C>A	(p.Leu99Ile)	RP		Path/likely path	Hispanic
453- II	One candidate	RDH12	c.295C>A	(p.Leu99Ile)	RP		Path/likely path	Hispanic
454	One candidate	RDH12	c.701G>A	(p.Arg234His)	EOSRD		Path/likely path	Hispanic
455	One candidate	ABCA4	c.3050+5G>A	NA	Stargardt		Path/likely path	Hispanic
456	One candidate	RDH12	c.701G>A	(p.Arg234His)	RP		Path/likely path	Hispanic
457	One candidate	USH2A	c.9119G>A	(p.Trp3040*)	RP		Path/likely path
458	One candidate	ABCA4	c.5882G>A	(p.Gly1961Glu)	Stargardt		Path/likely path	Hispanic
459- I	One candidate	IMPG2	Partial Deletion Exons 13-14	NA	RP		Path/likely path	Hispanic
459- II	One candidate	IMPG2	Partial Deletion Exons 13-14	NA	RP		Path/likely path	Hispanic
459- III	One candidate	IMPG2	Partial Deletion Exons 13-14	NA	RP		Path/likely path	Hispanic
Unresolved cases were classified as 'uncertain' if the case remained unsolved after analysis, or 'one candidate' if they carried only one pathogenic or likely pathogenic variant. Abbreviations: RP: retinitis pigmentosa, OCA: oculo-cutaneous albinism, XLRS: X-linked retinoschisis, MD: macular dystrophy, PHPV: persistent hyperplastic primary vitreous, FEVR: Familial exudative vitreoretinopathy, CHM…
