# Supplementary material for: Nationwide genetic analysis of more than 600 families with inherited eye diseases in Argentina
Source: NPJ Genom Med. 2023 May 22;8:8. doi: 10.1038/s41525-023-00352-1 (PMC10202926; doi:10.1038/s41525-023-00352-1)
Supplement: Supplementary file 3 — Supplementary Table 4 [file 41525_2023_352_MOESM3_ESM.xlsx]

## Sheet: Sheet1
Supplementary Table 4: Analysis of selected variants of unknown significance (VUS). Based on family history, phenotype, and/or if concurrent with a pathogenic/likely pathogenic change in a candidate recessive gene, the following detailed analysis was undertaken on possibly disease-causing VUS.
Column1	Column2	Column3	Column4	Column5	Column6	Column7	Column8	Column9	Column10	Column11	Column12	Column13	Column14	Column15	Column16	Column17	Column18	Column19	Column20	Column21	Column22	Column23	Column24	Column25	Column26	Column27	Column28
ID	Phenotype	PubMed ID	Year	Gene	Nucleotide change	Amino acid change	ACMG Classification						Allele frequency (genome)					Functional prediction						Conservation	SpliceAI	ClinVar ID	Comments
							Verdict	Criteria										REVEL			MutationTaster			PhyloP100way
								Factor 1	Factor 2	Factor 3	Factor 4	Factor 5	Latino	African	Asian	European (Non-Finnish)	Total	Prediction	Score	Rankscore	Prediction	Score	Converted rankscore
1	Stargardt	33301772	Sun 2021	ABCA4	c.2032_2034del	p.(Lys678del)	Likely Pathogenic	PM2	PM3	PM4	PP4		Absent	Absent	Absent	Absent	Absent	NA			NA			7.991	Benign (0)	NA
2	FEVR	Absent		COL9A2	c.902G>T	p.(Gly301Val)	Uncertain Significance	PM2	PP3				Absent	Absent	Absent	8.804e-06	3.982e-06	Pathogenic	0.887	0.9677	Disease causing	1	0.81	5.41	Benign (0.01)	1351712
3	Stickler	Absent		COL11A1	c.740C>G	p.(Ala247Gly)	Uncertain Significance	PM2	PP4	BP4			Absent	Absent	Absent	Absent	Absent	Benign	0.097	0.2836	Polymorphism	1	0.08975	1.075	Benign (0)	1502388	Ala247Ser in PubMed: 35250876 - Marshall syndrome - no retina comments
4	RP	Absent		RPGR	c.397A>T	p.(Ile133Phe)	Uncertain Significance	PM2					Absent	Absent	Absent	Absent	Absent	Benign	0.342	0.6673	Polymorphism	0.9999	0.08975	0.709	Benign (0.01)	NA
5	XLRS	19390641 - 25525159 - 35456481	Kim 2009 - Xiong 2015 - Bender 2022	RS1	c.78+5G>C	NA	Likely Pathogenic*	PM2 (Moderate)	PP3 (Supporting)	PP4 (Moderate)	PP5 (Supporting)		Absent	Absent	Absent	Absent	Absent	NA			NA			3.026	Splice-Altering (0.66)	NA	Additional predictions: dbscSNV Ada: Deleterious (0.97); RF: Deleterious (0.6)
6	CORD	Absent		CACNA1F	c.19G>A	p.(Gly7Arg)	Uncertain Significance	PM2					0.0001922	Absent	Absent	Absent	1.803e-05	Benign	0.333	0.6587	Polymorphism	0.9967	0.2292	-0.338	Benign (0)	1021860	VUS Invitae
7	Refsum syndrome	Absent		PHYH	c.380A>G	p.(Asp127Gly)	Likely Pathogenic	PM2	PM3	PP3	PP4	PP2	Absent	Absent	Absent	1.47e-05	6.57e-06	Pathogenic	0.8289	0.9466	Disease causing	1	0.81	7.786	Splice-Altering (1)	NA
8	RP	Absent		EYS	c.8959A>G	p.(Ser2987Gly)	Uncertain Significance	PM2	BP4				Absent	Absent	Absent	Absent	Absent	Benign	0.08799	0.26	Polymorphism	0.9999	0.1888	1.642	Benign (0)	1213989	VUS and Pathogenic, NO segregation
9	RP	Absent		USH2A	c.11547T>C	p.(Asn3849Asn)	Uncertain Significance	PM2	BP4				2.892e-05	Absent	Absent	Absent	3.979e-06	NA			NA			0.077	Benign (0)	NA
		Absent		USH2A	c.9428A>G	p.(Tyr3143Cys)	Uncertain Significance	PM2	PP3				Absent	Absent	Absent	Absent	Absent	Pathogenic	0.837	0.9495	Disease causing	0.9987	0.4526	3.058	Benign (0.01)	1375709
10	EOSRD	Absent		CEP290	c.3409C>T	p.(Arg1137Trp)	Uncertain Significance	PM2					Absent	4.177e-05	3.346e-05	7.866e-06	1.085e-05	Benign	0.254	0.5683	Polymorphism	0.6779	0.3031	1.819	Benign (0.01)	291039	Three siblings with RP share only this variant
11	XLRP	Absent		RPGR	c.436T>C	p.(Ser146Pro)	Uncertain Significance	PM2	PP2	PP3			Absent	Absent	Absent	Absent	Absent	Pathogenic	0.689	0.8882	Polymorphism	0.7395	0.2975	1.116	Benign (0)	1488657
12	CSNB	Absent		CACNA1F	c.3965A>T	p.(Lys1322Met)	Uncertain Significance	PM2	PP3				Absent	Absent	Absent	Absent	Absent	Pathogenic	0.8949	0.9707	Disease causing	1	0.81	7.96	Benign (0)	NA	Female with nyctalopia and myopia; https://iovs.arvojournals.org/article.aspx?articleid=2692787
13	CSNB	Absent		CACNA1F	c.2269G>C	p.(Ala757Pro)	Uncertain Significance	PM2	PP3	PP4			Absent	Absent	Absent	Absent	Absent	Pathogenic	0.9049	0.9744	Disease causing	0.9949	0.4364	4.865	Benign (0.01)	NA	Male
14	RP	Absent		CDHR1	c.2119G>C	p.(Gly707Arg)	Uncertain Significance	PM2					Absent	Absent	Absent	Absent	Absent	Benign	0.435	0.7431	Disease causing	1	0.81	4.368	Benign (0)	NA	VUS and Pathogenic, NO segregation
15	RP	Absent		USH2A	c.6163G>A	p.(Ala2055Thr)	Uncertain Significance	PM2	PP3				Absent	Absent	Absent	1.76e-05	7.96e-06	Benign	0.236	0.5434	Disease causing	1	0.5367	6.302	Splice-Altering (0.83)	939338
16	RP	Absent		RPE65	c.1444G>T	p.(Asp482Tyr)	Uncertain Significance	PM2	PP3				Absent	Absent	Absent	1.47e-05	6.57e-06	Pathogenic	0.967	0.9958	Disease causing	1	0.81	7.491	Benign (0)	1465598	Asp482Gly and Asp482Asn reported
17	RP	Absent		RPE65	c.998G>A	p.(Gly333Glu)	Uncertain Significance	PM2	PP3				Absent	Absent	Absent	Absent	Absent	Pathogenic	0.72	0.9023	Disease causing	1	0.81	7.568	Splice-Altering (low) (0.39)	1427926	Gly333Arg in PubMed: 31273949
18	RP	Absent		EYS	c.6602T>C	p.(Leu2201Pro)	Uncertain Significance	PM2					Absent	Absent	Absent	Absent	Absent	Pathogenic	0.586	0.8361	Disease causing	0.9956	0.4279	3.225	Benign (0)	1053000
19	RP	Absent		USH2A	c.8371G>C	p.(Val2791Leu)	Uncertain Significance	PM2					2.89e-05	Absent	Absent	Absent	3.98e-06	Benign	0.2759	0.5964	Polymorphism	0.7609	0.2954	1.209	Benign (0.02)	NA	VUS and Pathogenic, NO segregation; Val2791Ala in 29625443 as likely pathogenic
20	RP	Absent		RPGR	c.823G>T	p.(Gly275Cys)	Likely Pathogenic	PM1	PM2	PM5	PP3		Absent	Absent	Absent	Absent	Absent	Pathogenic	0.9679	0.996	Disease causing	1	0.81	5.742	Benign (0.02)	NA
21	ACHM	Absent		PDE6C	c.295T>C	p.(Phe99Leu)	Likely Pathogenic	PM2	PM3	PP3	PP4		Absent	Absent	Absent	Absent	Absent	Pathogenic	0.7929	0.9328	Disease causing	1	0.81	8.017	Benign (0)	NA
22	RP	Absent		USH2A	c.13139C>T	p.(Thr4380Ile)	Uncertain Significance	PM2	BP4				8.68e-05	Absent	Absent	3.54e-05	3.19e-05	Benign	0.041	0.1118	Polymorphism	1	0.08975	1.064	Benign (0.02)	666953	VUS and Pathogenic, NO segregation
23	RP	Absent		BBS2	c.117G>A	p.(Lys39Lys)	Uncertain Significance	PM2	PP3				Absent	6.29e-05	3.27e-05	Absent	8.05e-06	NA			NA			7.228	Splice-Altering (0.84)	1021318	VUS and Pathogenic, NO segregation; c.117G>C in 32055034 associated with BBS; Lys39Arg - in 32349990 associated with obesity
24	RP	35138024	Wang 2022	PRPF3	c.1426+1G>A	NA	Likely Pathogenic	PVS1	PM2				Absent	Absent	Absent	Absent	Absent	NA			Disease causing	1	0.81	9.2	Splice-Altering (0.92)	NA
25	ADRP	22581970 - 29099798	O'Sullivan 2012 - Dockery 2017	PRPF8	c.6337_6339del	p.(Lys2113del)	Likely Pathogenic	PS1	PM2	PP5			Absent	Absent	Absent	Absent	Absent	NA			NA			7.651	Benign (0)	866049
26	RP	Absent		SCLT1	c.1512_1513del	p.(Asn505Leufs*6)	Likely Pathogenic	PVS1	PM2				Absent	Absent	Absent	Absent	Absent	NA			NA			5.512	Benign (0)	NA
		Absent		SCLT1	c.836A>C	p.(Gln279Pro)	Uncertain Significance	PM2					Absent	Absent	Absent	Absent	Absent	Benign	0.186	0.4655	Disease causing	1	0.81	5.86	Benign (0)	NA
27	CHM	Absent		CHM	c.702+3_702+12del	NA	Likely Pathogenic	PVS1	PM2	PP4			Absent	Absent	Absent	Absent	Absent	NA			NA			7.909	NA	NA	NetGen2 predicts abolish donor site
28	RP	Absent		USH2A	c.5519G>A	p.(Gly1840Glu)	Uncertain Significance	PM2	PM5	PP3			Absent	Absent	Absent	Absent	Absent	Pathogenic	0.8899	0.9688	Disease causing	0.9956	0.5876	5.348	Benign (0)	NA	Gly1840Val in PubMed: 29490346 and 31456290
29	ADRP	Absent		RHO	c.47C>T	p.(Ala16Val)	Uncertain Significance	PM1	PM2	PP2	BP4		8.67e-05	Absent	Absent	1.76e-05	2.39e-05	Benign	0.1389	0.3785	Polymorphism	0.9982	0.2231	0.858	Benign (0)	851374
30	RP	25525159 - 17724181	Xiong 2015 - Prokisch 2007	RPGR	c.1573-3C>G	NA	Uncertain Significance	PM2	PP3	PP5			Absent	Absent	Absent	Absent	Absent	NA			NA			2.666	Splice-Altering (0.91)	636105
31	RP	Absent		EYS	c.8981T>A	p.(Leu2994Gln)	Uncertain Significance	PM2	PP3				Absent	Absent	Absent	Absent	Absent	Pathogenic	0.753	0.9165	Polymorphism	0.9038	0.2765	8.041	Benign (0)	1443659
32	ADRP	33576794 - 31054281	Gao 2019 - Colombo 2021	PRPF8	c.6994G>T	p.(Asp2332Tyr)	Likely Pathogenic	PM1	PM2	PP2	PP3		Absent	Absent	Absent	Absent	Absent	Pathogenic	0.7789	0.9272	Disease causing	1	0.81	7.643	Benign (0)	NA
33	ADRP (non penetrant)	32483926	Dineiro 2020	PRPF31	c.194T>A	p.(Met65Lys)	Uncertain Significance	BS1					0.000649 (23 hets)	8.012e-05	Absent	0.0002013	0.0001874	Benign	0.214	0.5108	Disease causing	0.8206	0.3477	1.962	Benign (0)	1061391
34	RP	Absent		OFD1	c.634C>T	p.(Arg212Trp)	Uncertain Significance	PM2	PM5	PP3			3.65e-05	Absent	Absent	2.45e-05	1.64e-05	Benign	0.409	0.7239	Disease causing	0.8644	0.3545	3.106	Benign (0)	590230	ClinVar: neurodevelopmental disorder - Arg212Pro - Oral-Facial-Digital Syndrome Type 1: PubMed: 32064904
35	RP	Absent		FSCN2	c.1337G>A	p.(Arg446Gln)	Uncertain Significance	PM2	BP4				9.19e-05	Absent	Absent	Absent	1.84e-05	Benign	0.052	0.1502	Polymorphism	0.9999	0.08975	3.431	Benign (0)	1523277	Arg446Trp - Bening and conflicting - 30910914 & 24618324
36	RP (late onset)	Absent		RP1	c.425T>A	(p.Val142Glu)	Uncertain Significance	PM2	BP4				Absent	Absent	Absent	Absent	Absent	Benign	0.01499	0.02325	Polymorphism	1	0.08975	-0.161	Benign (0)	1395102
37	RP	Absent		PRPF31	c.1318dup	p.(Thr440Asnfs*35)	Likely Pathogenic	PVS1	PM2				Absent	Absent	Absent	Absent	Absent	NA			NA			2.994	Benign (0)	NA
38	RP	25999674		CRX	c.205C>T	p.(Arg69Cys)	Likely Pathogenic	PM2	PM5	PP3	PP5		Absent	Absent	3.27e-05	Absent	3.98e-06	Pathogenic	0.869	0.9612	Disease causing	1	0.81	3.162	Benign (0.02)	560444
39	RP	Absent		IMPG1	c.1981C>T	p.(Arg661Cys)	Uncertain Significance	PM2	BP4				8.68e-05	Absent	0.000163	1.76e-05	3.98e-05	Benign	0.1169	0.3315	Disease causing	1	0.81	3.721	Benign (0)	936961	Arg661His reported
40	RP	Absent		IFT74	c.466-2A>G	NA	Likely Pathogenic	PVS1	PM2				Absent	Absent	Absent	Absent	Absent	NA			NA			8.391	Splice-Altering (1)	NA
		29068549		IFT74	c.120+2dup	NA	Likely Pathogenic	PVS1	PM2				5.79e-05	6.46e-05	Absent	0.000671	0.000325	NA			NA			5.007	Splice-Altering (0.73)	446698	Short rib
41	RP	Various conflicting reports		USH2A	c.12343C>T	p.(Arg4115Cys)	Uncertain Significance	PM2	BP6				0.000521	0.000123	Absent	0.000469	0.000307	Benign	0.2599	0.5762	Disease causing	1	0.81	4.483	Uncertain (0.16)	48397
		Various conflicting reports		USH2A	c.5858C>G	p.(Ala1953Gly)	Uncertain Significance	PM2	PP3				0.001073	0.0002403	0.0008819	0.001117	0.0008247	Benign	0.1319	0.3641	Disease causing	0.8669	0.3549	4.274	Benign (0)	48546
42	RP	Absent		RP1	c.5801G>A	p.(Gly1934Glu)	Uncertain Significance	PM2					Absent	Absent	Absent	Absent	Absent	Benign	0.508	0.7909	Disease causing	0.9989	0.4562	7.272	Benign (0)	1394064
43	EOSRD	Absent		TUBGCP6	c.3626G>A	p.(Arg1209Gln)	Uncertain Significance	PM2	BP4				Absent	Absent	Absent	Absent	Absent	Benign	0.046	0.1295	Polymorphism	1	0.08975	-0.576	Benign (0)	1511313	VUS Invitae
		Absent		TUBGCP6	c.4208A>C	p.(Glu1403Ala)	Uncertain Significance	PM2	BP4				0.000549	Absent	Absent	Absent	8.37e-05	Benign	0.02099	0.04153	Polymorphism	1	0.1861	1.094	Benign (0)	941198	VUS Invitae
44	RP	Absent		CRB1	c.2053G>A	p.(Gly685Arg)	Likely Pathogenic	PM2	PM5	PP2	PP3		Absent	Absent	Absent	8.82e-06	3.98e-06	Pathogenic	0.86	0.9579	Disease causing	1	0.81	9.487	Benign (0)	1524347	Uncertain - Gly685Ala in PubMed: 30902645
45	RP	Absent		USH2A	c.11597C>T	p.(Ala3866Val)	Uncertain Significance	PM2	BP4	BP6			0.000463	Absent	Absent	0.000369	0.000263	Benign	0.118	0.3338	Polymorphism	0.6115	0.3086	2.718	Benign (0)	178576	Conflicting
46	RP	Absent		CRX	c.8C>T	p.(Ala3Val)	Uncertain Significance	PM2					Absent	Absent	Absent	3.52e-05	1.59e-05	Benign	0.485	0.7765	Disease causing	0.9423	0.4009	5.835	Benign (0)	853189
47	RP	Absent		IMPG1	c.140G>C	p.(Ser47Thr)	Uncertain Significance	PM2	BP4				Absent	Absent	Absent	Absent	Absent	Benign	0.032	0.07958	Polymorphism	0.5305	0.3149	0.086	Benign (0)	1491328
48	AD MD	Absent		BEST1	c.152+6G>T	NA	Uncertain Significance	PM2	BP4	BP6			8.67e-05	Absent	Absent	5.28e-05	3.59e-05	NA			NA			1.001	Benign (0)	305118	Conflicting
49	RP	31106028		CERKL	c.497C>T	p.(Pro166Leu)	Uncertain Significance	PM2					2.91e-05	Absent	3.28e-05	Absent	7.99e-06	Benign	0.442	0.7479	Disease causing	1	0.81	7.272	Benign (0)	1213972
50	RP	Absent		WHRN	c.284G>C	p.(Arg95Pro)	Uncertain Significance	PM2					Absent	Absent	Absent	Absent	Absent	Benign	0.56	0.8216	Disease causing	1	0.81	5.189	Benign (0)	1465379
51	XLRP	Absent		RPGR	c.1481G>T	p.(Gly494Val)	Uncertain Significance	PM2					Absent	Absent	Absent	Absent	Absent	Benign	0.2599	0.5762	Disease causing	1	0.81	3.516	Benign (0.08)	1172695
52	RP	Absent		PRPF8	c.4103T>C	p.(Leu1368Ser)	Uncertain Significance	PM2	PP2	PP3			Absent	Absent	Absent	Absent	Absent	Pathogenic	0.901	0.9729	Disease causing	1	0.81	9.086	Benign (0.03)	NA
53	Usher syndrome	Absent		ARSG	c.284G>A	p.(Arg95Gln)	Uncertain Significance	PM2					Absent	Absent	Absent	1.76e-05	7.96e-06	Benign	0.365	0.6882	Disease causing	1	0.81	6.793	Benign (0)	961348	p.Arg95Trp - 34223797
		Absent		ARSG	c.1010G>A	p.(Trp337*)	Likely Pathogenic	PVS1	PM2				Absent	Absent	Absent	8.81e-06	3.98e-06	NA			Disease causing	1	0.81	7.975	Benign (0)	NA
54	RP	Absent		RHO	c.760_762dup	p.(Val254dup)	Likely Pathogenic	PM2	PM1	PM4	PP1		Absent	Absent	Absent	Absent	Absent	NA			NA			9.996	NA	1395612
55	Cohen syndrome	Absent		VPS13B	c.6614T>G	p.(Ile2180Arg)	Likely Pathogenic	PM2	PM3	PP3	PP4		Absent	Absent	Absent	Absent	Absent	Pathogenic	0.605	0.8464	Disease causing	1	0.81	7.1	Benign (0.02)	NA
56	RP	Absent		PDE6B	c.1151T>C	p.(Leu384Pro)	Uncertain Significance	PM2	PP3				Absent	Absent	Absent	Absent	Absent	Pathogenic	0.874	0.9629	Disease causing	1	0.81	7.412	Benign (0)	NA
		Absent		PDE6B	c.515C>A	p.(Thr172Lys)	Uncertain Significance	PM2	PP3				Absent	Absent	Absent	Absent	Absent	Pathogenic	0.675	0.8816	Disease causing	1	0.81	7.49	Benign (0)	NA
57	Stargardt	Absent		ABCA4	c.4877C>A	p.(Ala1626Asp)	Likely Pathogenic	PM1	PM2	PP2	PP3		Absent	Absent	Absent	Absent	Absent	Pathogenic	0.8529	0.9553	Disease causing	1	0.81	9.968	Benign (0)	NA
58	OA + RP	33841295 - 29181510	Charif 2018 & 2021	RTN41P1	c.1084A>T	p.(Ile362Phe)	Likely Pathogenic	PM2	PM3	PP3	PM5		Absent	Absent	Absent	Absent	Absent	Benign	0.246	0.5575	Disease causing	1	0.81	2.217	Splice-Altering (0.51)	985722
59	Stargardt	31456290 - 25474345	Zaneveld 2015 - Sharon 2020	ABCA4	c.5822A>C	p.(His1941Pro)	Likely Pathogenic	PM1	PM2	PP2	PP5		Absent	Absent	Absent	8.79e-06	3.98e-06	Benign	0.4399	0.7466	Polymorphism	1	0.08975	3.009	Benign (0)	812196	VUS Blueprint
60	RP	31054281	Gao 2019	RDH12	c.148G>A	p.(Gly50Ser)	Likely Pathogenic	PM2	PM5	PP2	PP3	PP5 AND PM3	Absent	Absent	Absent	Absent	Absent	Pathogenic	0.9679	0.996	Disease causing	1	0.81	9.508	Benign (0)	1213888	Confirmed in trans
61	RP	31106028	Wang 2019	CERKL	c.497C>T	p.(Pro166Leu)	Uncertain Significance	PM2					0.0000291 (1 het)	Absent	0.0000328 (1 het)	Absent	7.99e-06	Benign	0.442	0.7479	Disease causing	1	0.81	7.272	Benign (0)	1213972	Uncertain x2
62	RP	Absent		PRPF3	c.424-20A>G	NA	Uncertain Significance	PM2					Absent	Absent	Absent	0.00000881 (1 het)	3.98e-06	NA			NA			0.503	Splice-Altering (0.62)	NA
63	MD/CD	Absent		IMPG1	c.2162G>C	p.(Ser721Thr)	Uncertain Significance	PM2	BP4				Absent	Absent	Absent	Absent	Absent	Benign	0.032	0.07958	Polymorphism	1	0.08975	0.108	Benign (0)	NA
		Absent		PROM1	c.1780A>C	p.(Ile594Leu)	Uncertain Significance	PM2	BP4				0.000291	0.000388	Absent	0.000151	0.000141 (35 hets)	Benign	0.048	0.1364	Polymorphism	1	0.08975	0.554	Benign (0.05)	802054	Uncertain x2
		26355662 - 31129250	Patel 2016 - Del Pozo-Valero 2019 (DM AND ?DM)	PROM1	c.604C>G	p.(Arg202Gly)	Uncertain Significance	PP5	BP6				0.000811	0.000129	Absent	0.000221	0.000237 (59 hets)	Benign	0.2189	0.5184	Polymorphism	1	0.08975	1.444	Benign (0)	191189	Uncertain, DM and benign
64	RP	Absent		RPGR	c.356T>C	p.(Leu119Ser)	Uncertain Significance*	PM2 (Moderate)	PP1 (Supporting)	PP3 (Supporting)	PP4 (Supporting)		Absent	Absent	Absent	Absent	Absent	Pathogenic	0.875	0.9633	Disease causing	0.9993	0.4655	8.794	Benign (0.08)	NA
65	RP	24265693	Eisenberger 2013 (?DM)	RP1	c.3589A>G	p.(Ser1197Gly)	Uncertain Significance	PM2	BP4				0.00026	6.15e-05	9.8e-05	0.000344	0.000235 (59 hets)	Benign	0.07999	0.2378	Polymorphism	1	0.08975	0.814	Benign (0.01)	444754	Uncertain x2
66	Usher syndrome type II	Absent		ADGRV1	c.17461T>C	p.(Ser5821Pro)	Uncertain Significance	PM2	PP4				Absent	Absent	Absent	Absent	Absent	Benign	0.4189	0.7315	Disease causing	1	0.81	5.952	Benign (0)	NA
67	RP	28559085 - 33302505	Stone 2017 - Martín-Sánchez 2020 (?DM X2)	USH2A	c.13531G>A	p.(Ala4511Thr)	Uncertain Significance	PM2	PP3				Absent	Absent	Absent	Absent	Absent	Pathogenic	0.675	0.8816	Disease causing	1	0.81	7.54	Benign (0)	NA
68	RP	Absent		IFT172	c.3925G>A	p.(Gly1309Ser)	Uncertain Significance	PM2	BP4				Absent	Absent	6.53e-05	Absent	7.95e-06	Benign	0.1309	0.362	Polymorphism	1	0.08975	0.05	Benign (0)	NA
69	Usher syndrome type II	Absent		USH2A	c.1551-9T>A	NA	Likely Pathogenic	PM2	PM3	PP3	PP4		Absent	Absent	Absent	Absent	Absent	NA			NA			0.915	Splice-Altering (0.8)	1213941	Additional predictions: dbscSNV Ada: Deleterious (1); RF: Deleterious (0.9)
70	ADRP	29099798 - 22581970	Dockery 2017 - O'Sullivan 2012	PRPF8	c.6337_6339del	p.(Lys2113del)	Likely Pathogenic	PS1 (Strong)	PM2 (Moderate)	PM4 (Moderate)			Absent	Absent	Absent	Absent	Absent	NA			NA			7.651	Benign (0)	866049
71	RP	Absent		RP2	c.535C>T	p.(Pro179Ser)	Uncertain Significance	PM2	PP3				Absent	Absent	Absent	2.444e-05	1.091e-05	Pathogenic	0.735	0.9089	Disease causing	1	0.81	7.451	Benign (0.01)	1408342	VUS Invitae
72	XLRP	Absent		RPGR	c.823G>T	p.(Gly275Cys)	Likely Pathogenic	PM2	PM5	PP3	PP1		Absent	Absent	Absent	Absent	Absent	Pathogenic	0.9679	0.996	Disease causing	1	0.81	5.742	Benign (0.02)	NA	Gly275Ser and Val
73	RP	Absent		EYS	c.9022A>G	p.(Ser3008Gly)	Uncertain Significance	PM2	BP4				Absent	Absent	Absent	Absent	Absent	Benign	0.08799	0.26	Polymorphism	0.9999	0.1888	1.642	Benign (0)	1213989	VUS
		Absent		EYS	c.6131_6134delATAA	p.(Asn2044Thrfs*11)	Pathogenic	PVS1	PM2	PP5			Absent	Absent	Absent	Absent	Absent	NA			NA			4.683	NA	1213991	DM X2
74	RP	33781268	Bai 2021	MERTK	c.518A>G	p.(Tyr173Cys)	Uncertain Significance	PM2	PP3				Absent	6.15e-05	Absent	1.76e-05	1.19e-05	Pathogenic	0.646	0.8675	Disease causing	1	0.81	6.69	Benign (0)	1213857	VUS
		Absent		MERTK	c.734C>A	p.(Ser245Tyr)	Uncertain Significance	PM2					Absent	Absent	Absent	Absent	Absent	Benign	0.3619	0.6856	Disease causing	1	0.5876	4.146	Benign (0)	1213858	VUS
75	Vitelliform MD	Absent		BEST1	c.13T>A	p.(Tyr5Asn)	Likely Pathogenic	PM1	PM2	PP2	PP3		Absent	Absent	Absent	Absent	Absent	Pathogenic	0.9789	0.9984	Disease causing	1	0.81	7.902	Benign (0.06)	NA	p.Tyr5His - Adult vitelliform
76	EOSRD	Absent		CRX	c.591_594dup	p.(Ser199fs)	Likely Pathogenic	PVS1	PM2				Absent	Absent	Absent	Absent	Absent	NA			NA			7.255	NA	NA
77	AD Stargardt like	Absent		PRPF31	c.274G>T	p.(Val92Phe)	Uncertain Significance	PM2					Absent	Absent	Absent	Absent	Absent	Benign	0.5469	0.8141	Disease causing	1	0.4977	6.227	Benign (0)	NA
78	EOSRD	Absent		CRB1	c.596C>A	p.(Ala199Asp)	Uncertain Significance	PM2	PP2	PP3			Absent	Absent	Absent	Absent	Absent	Pathogenic	0.6809	0.8845	Disease causing	1	0.81	3.053	Benign (0)	NA
79	MD	Absent		IMPG1	c.1543_1544dup	p.(Met515llefs*6)	Likely Pathogenic	PVS1	PM2				Absent	Absent	Absent	Absent	Absent	NA			NA			2.337	NA	NA
80	Stargardt LIKE	Absent		PROM1	c.1441G>T	p.(Val481Phe)	Uncertain Significance	PM2	?PP4				Absent	Absent	Absent	0.0000147 (1 hets)	6.57e-06	Benign	0.178	0.4517	Polymorphism	0.9701	0.2572	0.472	Benign (0.02)	1396220	VUS Invitae
81	RP	Absent		IMPG2	c.533G>A	p.(Ser178Asn)	Uncertain Significance	PM2	PP3				Absent	Absent	Absent	Absent	Absent	Benign	0.03299	0.08316	Disease causing	0.8925	0.3598	3.595	Splice-Altering (low) (0.48)	NA
82	RP	Absent		HK1	c.1550G>A	p.(Arg517Gln)	Uncertain Significance	PM2	PP2				Absent	Absent	Absent	Absent	Absent	Benign	0.4729	0.7688	Polymorphism	0.9986	0.2366	4.681	Benign (0.01)	NA
83	RP	Absent		USH2A	c.2723T>C	p.(Leu908Ser)	Uncertain Significance	PM2	BP4				Absent	Absent	Absent	Absent	Absent	Benign	0.1049	0.3035	Disease causing	0.92	0.3665	4.632	Benign (0.02)	NA
		Absent		USH2A	c.8846-3C>G	NA	Uncertain Significance	PM2	PP3				Absent	Absent	Absent	Others: 0.000164 (1 het)	3.99e-06	NA			NA			1.292	Splice-Altering (0.86)	NA	c.8846-2A>G Usher syndrome DM
84	FEVR AD	Absent		TSPAN12	c.175T>G	p.(Tyr59Asp)	Uncertain Significance	PM2	PP3				Absent	Absent	Absent	0.00000881 (1 het)	3.98e-06	Pathogenic	0.716	0.9005	Disease causing	1	0.5876	7.943	Benign (0)	1393013	VUS Invitae
		Absent		TSPAN12	c.916del	p.(Ter306fs)	Likely Pathogenic	PVS1	PM2				Absent	Absent	Absent	Absent	Absent	NA			NA			5.396	Benign (0)	NA	PubMed 29181528 p.(Ter306_Lys307delinsGlu)
85	RP	Absent		BBS2	c.815G>A	p.(Arg272Gln)	Uncertain Significance	PM2					Absent	Absent	Absent	0.0000439 (5 het)	1.99e-05	Pathogenic	0.606	0.8469	Disease causing	1	0.81	7.879	Benign (0.03)	NA	p.Arg272Term in X3 papers
86	RP	Absent		ARHGEF18	c.1276A>C	p.(Ile426Leu)	uncertain Significance	PM2					Absent	Absent	Absent	Absent	Absent	Uncertain	0.29	0.6129	Deleterious	1	0.81	5.4	Benign (0)	NA
		Absent		ARHGEF18	c.305C>T	p.(Ser102Phe)	Uncertain Significance	PM2					Absent	Absent	Absent	Absent	Absent	Benign	0.1749	0.4465	Uncertain	1	0.81	3.507	Benign (0)	NA
87	RP	Absent		USH2A	c.235T>C	p.(Cys79Arg)	Uncertain Significance	PM2	PP3				Absent	Absent	Absent	Absent	Absent	Uncertain	0.558	0.8205	Uncertain	1	0.81	7.298	Benign (0)	NA
88	RP	Absent		USH2A	c.457T>C	p.(Trp153Arg)	Uncertain Significance	PM2	PP3				Absent	Absent	Absent	Absent	Absent	Pathogenic	0.9179	0.9792	Uncertain	0.9999	0.548	7.298	Benign (0)	NA
89	RP	Absent		CDHR1	c.862+4A>C	NA	Uncertain Significance	PM2	PP3				Absent	Absent	Absent	0.0000176 (2 het)	7.95e-06	NA			NA			4.354	Splice-Altering (0.55)	802595	VUS Mendelics
90	RP	Absent		TUBGCP6	c.4097C>G	p.(Ser1366Cys)	Uncertain Significance	PM2	BP4	BP1			Absent	Absent	Absent	Absent	Absent	Benign	0.089	0.2627	Uncertain	1	0.08975	-0.257	Benign (0.08)	NA
91	FEVR	27124789		LRP5	c.685C>T	(p.Arg229Trp)	Likely Pathogenic	PM2	PM3	PP3	PP5		0.000177	Absent	5.62e-05	2.75e-05	4.54e-05	Pathogenic	0.854	0.9551	Uncertain	0.9999	0.5876	0.735	Benign (0)	191023	x1 LP and x1 VUS
Abbreviations: FEVR: familial exudative vitreo-retinopathy, RP: retinitis pigmentosa, XLRS: X-linked retinoschisis, CORD: cone-rod dystrophy, EOSRD: Early onset severe retinal dystrophy, XL: X-linked, AD: autosomal dominant, CSNB: congenital stationary night blindness, ACHM: achromatopsia, CHM: choroideremia, MD: macular dystrophy, OA: optic atrophy, CD: cone dystrophy. *: This variant was classi…
